# Supplementary material for: Modeling multifunctionality of genes with secondary gene co-expression networks in human brain provides novel disease insights
Source: Bioinformatics. 2021 Mar 18;37(18):2905–11. doi: 10.1093/bioinformatics/btab175 (PMC8479669; doi:10.1093/bioinformatics/btab175)
Supplement: btab175_Supplementary_Data [file btab175_supplementary_data.zip]

Archive with 12 entries (12 files):
- SuppFig1.jpg
- SuppFig2.jpg
- SuppFig3.jpg
- SuppFig4.jpg
- SupplementaryFile1.xls
- SupplementaryFile2.xlsx
- SupplementaryFile3.xlsx
- SupplementaryFile4.xlsx
- SupplementaryFile5.csv
- SupplementaryTable1.xlsx
- suppMethodsFinal.docx
- suppMethodsFinal.pdf
