# Supplementary material for: Modeling multifunctionality of genes with secondary gene co-expression networks in human brain provides novel disease insights
Source: Bioinformatics. 2021 Mar 18;37(18):2905–11. doi: 10.1093/bioinformatics/btab175 (PMC8479669; doi:10.1093/bioinformatics/btab175)
Supplement: btab175_Supplementary_Data [file btab175_supplementary_data.zip › SupplementaryFile1.xls]

## Sheet: SupplementaryFile1.csv
Network tissue	Network Family	gene	ensgene	celltype in primary	cell type in secondary
Amygdala	gtexv6	ENSG00000272449	ENSG00000272449	-	MA
Amygdala	gtexv6	TP73-AS1	ENSG00000227372	-	OLG
Amygdala	gtexv6	CEP104	ENSG00000116198	-	OLG
Amygdala	gtexv6	USP48	ENSG00000090686	-	OLG
Amygdala	gtexv6	WNT4	ENSG00000162552	-	N
Amygdala	gtexv6	SRRM1	ENSG00000133226	-	OLG
Amygdala	gtexv6	ENSG00000272478	ENSG00000272478	-	MA
Amygdala	gtexv6	GPR3	ENSG00000181773	-	MG
Amygdala	gtexv6	SMPDL3B	ENSG00000130768	-	N
Amygdala	gtexv6	MARCKSL1	ENSG00000175130	-	OLG
Amygdala	gtexv6	RP3-342P20.2	ENSG00000228477	-	OLG
Amygdala	gtexv6	ENSG00000272145	ENSG00000272145	-	OLG
Amygdala	gtexv6	ZNF691	ENSG00000164011	-	MG
Amygdala	gtexv6	NASP	ENSG00000132780	-	OLG
Amygdala	gtexv6	OSBPL9	ENSG00000117859	-	OLG
Amygdala	gtexv6	AL353898.2	ENSG00000203276	-	OLG
Amygdala	gtexv6	RP4-592A1.2	ENSG00000185839	-	OLG
Amygdala	gtexv6	JUN	ENSG00000177606	-	MG
Amygdala	gtexv6	ZZZ3	ENSG00000036549	-	OLG
Amygdala	gtexv6	FAM73A	ENSG00000180488	-	OLG
Amygdala	gtexv6	GIPC2	ENSG00000137960	-	N
Amygdala	gtexv6	MED28P8	ENSG00000242598	-	N
Amygdala	gtexv6	ENSG00000272931	ENSG00000272931	-	MG
Amygdala	gtexv6	ZNF644	ENSG00000122482	-	OLG
Amygdala	gtexv6	EVI5	ENSG00000067208	-	OLG
Amygdala	gtexv6	RP4-717I23.3	ENSG00000223745	-	OLG
Amygdala	gtexv6	FNBP1L	ENSG00000137942	-	MA
Amygdala	gtexv6	TMEM56	ENSG00000152078	-	MA
Amygdala	gtexv6	HIAT1	ENSG00000156875	-	OLG
Amygdala	gtexv6	SASS6	ENSG00000156876	-	OLG
Amygdala	gtexv6	SLC25A24	ENSG00000085491	-	OLG
Amygdala	gtexv6	STXBP3	ENSG00000116266	-	OLG
Amygdala	gtexv6	RP5-836N10.1	ENSG00000231346	-	MG
Amygdala	gtexv6	MOV10	ENSG00000155363	-	MA
Amygdala	gtexv6	RP11-426L16.3	ENSG00000225075	-	MA
Amygdala	gtexv6	RP11-426L16.8	ENSG00000215866	-	MG
Amygdala	gtexv6	RP11-31F15.1	ENSG00000226419	-	OLG
Amygdala	gtexv6	MAGI3	ENSG00000081026	-	MA
Amygdala	gtexv6	MAN1A2	ENSG00000198162	-	OLG
Amygdala	gtexv6	SRGAP2C	ENSG00000171943	-	MG
Amygdala	gtexv6	VPS45	ENSG00000136631	-	MA
Amygdala	gtexv6	APH1A	ENSG00000117362	-	MA
Amygdala	gtexv6	CTSK	ENSG00000143387	-	OLG
Amygdala	gtexv6	BGLAP	ENSG00000242252	-	MA
Amygdala	gtexv6	ETV3	ENSG00000117036	-	MG
Amygdala	gtexv6	CADM3	ENSG00000162706	-	MA
Amygdala	gtexv6	HSPA7	ENSG00000225217	-	MG
Amygdala	gtexv6	SLC19A2	ENSG00000117479	-	MG
Amygdala	gtexv6	C1orf112	ENSG00000000460	-	OLG
Amygdala	gtexv6	TOR1AIP2	ENSG00000169905	-	MA
Amygdala	gtexv6	KIAA1614	ENSG00000135835	-	MA
Amygdala	gtexv6	RP11-382D12.2	ENSG00000271387	-	MG
Amygdala	gtexv6	NAV1	ENSG00000134369	-	OLG
Amygdala	gtexv6	SHISA4	ENSG00000198892	-	MA
Amygdala	gtexv6	RP11-134P9.3	ENSG00000231507	-	MG
Amygdala	gtexv6	CD46	ENSG00000117335	-	OLG
Amygdala	gtexv6	PPP2R5A	ENSG00000066027	-	MA
Amygdala	gtexv6	RP11-61J19.4	ENSG00000260805	-	MG
Amygdala	gtexv6	ATF3	ENSG00000162772	-	MG
Amygdala	gtexv6	CDC42BPA	ENSG00000143776	-	OLG
Amygdala	gtexv6	RPS7P3	ENSG00000231940	-	MG
Amygdala	gtexv6	PGBD2	ENSG00000185220	-	OLG
Amygdala	gtexv6	COLEC11	ENSG00000118004	-	N
Amygdala	gtexv6	KCNS3	ENSG00000170745	-	N
Amygdala	gtexv6	C2orf43	ENSG00000118961	-	MA
Amygdala	gtexv6	NCOA1	ENSG00000084676	-	MA
Amygdala	gtexv6	HADHA	ENSG00000084754	-	MA
Amygdala	gtexv6	OTOF	ENSG00000115155	-	N
Amygdala	gtexv6	PLB1	ENSG00000163803	-	MG
Amygdala	gtexv6	SPAST	ENSG00000021574	-	OLG
Amygdala	gtexv6	ENSG00000272716	ENSG00000272716	-	N
Amygdala	gtexv6	GALM	ENSG00000143891	-	MA
Amygdala	gtexv6	PLEKHH2	ENSG00000152527	-	N
Amygdala	gtexv6	PPM1B	ENSG00000138032	-	OLG
Amygdala	gtexv6	MSH6	ENSG00000116062	-	OLG
Amygdala	gtexv6	EML6	ENSG00000214595	-	MA
Amygdala	gtexv6	CCDC88A	ENSG00000115355	-	OLG
Amygdala	gtexv6	PNPT1	ENSG00000138035	-	OLG
Amygdala	gtexv6	FANCL	ENSG00000115392	-	OLG
Amygdala	gtexv6	VPS54	ENSG00000143952	-	OLG
Amygdala	gtexv6	MEIS1	ENSG00000143995	-	OLG
Amygdala	gtexv6	TIA1	ENSG00000116001	-	OLG
Amygdala	gtexv6	VAX2	ENSG00000116035	-	N
Amygdala	gtexv6	EXOC6B	ENSG00000144036	-	OLG
Amygdala	gtexv6	ENSG00000272702	ENSG00000272702	-	N
Amygdala	gtexv6	TGOLN2	ENSG00000152291	-	OLG
Amygdala	gtexv6	MAT2A	ENSG00000168906	-	OLG
Amygdala	gtexv6	ADRA2B	ENSG00000222040	-	MG
Amygdala	gtexv6	AC018892.9	ENSG00000188383	-	OLG
Amygdala	gtexv6	AC017099.3	ENSG00000228486	-	OLG
Amygdala	gtexv6	ST6GAL2	ENSG00000144057	-	MA
Amygdala	gtexv6	ZC3H6	ENSG00000188177	-	OLG
Amygdala	gtexv6	AC115115.2	ENSG00000248341	-	OLG
Amygdala	gtexv6	C1QL2	ENSG00000144119	-	N
Amygdala	gtexv6	GPR17	ENSG00000144230	-	N
Amygdala	gtexv6	PTPN18	ENSG00000072135	-	MG
Amygdala	gtexv6	AC140481.1	ENSG00000178162	-	MA
Amygdala	gtexv6	AC062021.1	ENSG00000226939	-	N
Amygdala	gtexv6	RIF1	ENSG00000080345	-	OLG
Amygdala	gtexv6	GPD2	ENSG00000115159	-	MA
Amygdala	gtexv6	BAZ2B	ENSG00000123636	-	OLG
Amygdala	gtexv6	GRB14	ENSG00000115290	-	N
Amygdala	gtexv6	AC013463.2	ENSG00000236283	-	N
Amygdala	gtexv6	TTC21B	ENSG00000123607	-	OLG
Amygdala	gtexv6	KLHL23	ENSG00000213160	-	MA
Amygdala	gtexv6	DCAF17	ENSG00000115827	-	OLG
Amygdala	gtexv6	OSGEPL1	ENSG00000128694	-	OLG
Amygdala	gtexv6	NAB1	ENSG00000138386	-	OLG
Amygdala	gtexv6	DNAH7	ENSG00000118997	-	MA
Amygdala	gtexv6	C2orf66	ENSG00000187944	-	MA
Amygdala	gtexv6	AOX1	ENSG00000138356	-	OLG
Amygdala	gtexv6	ORC2	ENSG00000115942	-	OLG
Amygdala	gtexv6	ALS2CR8	ENSG00000138380	-	OLG
Amygdala	gtexv6	LANCL1	ENSG00000115365	-	OLG
Amygdala	gtexv6	ASIC4	ENSG00000072182	-	N
Amygdala	gtexv6	B3GNT7	ENSG00000156966	-	N
Amygdala	gtexv6	RAB17	ENSG00000124839	-	MG
Amygdala	gtexv6	PER2	ENSG00000132326	-	MG
Amygdala	gtexv6	TRAF3IP1	ENSG00000204104	-	OLG
Amygdala	gtexv6	FARP2	ENSG00000006607	-	OLG
Amygdala	gtexv6	AC114730.3	ENSG00000224272	-	N
Amygdala	gtexv6	NEU4	ENSG00000204099	-	N
Amygdala	gtexv6	LRRN1	ENSG00000175928	-	MA
Amygdala	gtexv6	XPC	ENSG00000154767	-	OLG
Amygdala	gtexv6	ANKRD28	ENSG00000206560	-	OLG
Amygdala	gtexv6	GOLGA4	ENSG00000144674	-	OLG
Amygdala	gtexv6	ZNF619	ENSG00000177873	-	OLG
Amygdala	gtexv6	NKTR	ENSG00000114857	-	OLG
Amygdala	gtexv6	KIF15	ENSG00000163808	-	MA
Amygdala	gtexv6	PLXNB1	ENSG00000164050	-	MA
Amygdala	gtexv6	ARIH2	ENSG00000177479	-	OLG
Amygdala	gtexv6	RP13-131K19.1	ENSG00000235236	-	OLG
Amygdala	gtexv6	AMT	ENSG00000145020	-	MA
Amygdala	gtexv6	UBA7	ENSG00000182179	-	MG
Amygdala	gtexv6	SLC38A3	ENSG00000188338	-	MA
Amygdala	gtexv6	TNNC1	ENSG00000114854	-	N
Amygdala	gtexv6	ENSG00000271976	ENSG00000271976	-	MA
Amygdala	gtexv6	ABHD6	ENSG00000163686	-	OLG
Amygdala	gtexv6	KCTD6	ENSG00000168301	-	MA
Amygdala	gtexv6	RP11-81N13.1	ENSG00000241316	-	MA
Amygdala	gtexv6	RYBP	ENSG00000163602	-	OLG
Amygdala	gtexv6	PPP4R2	ENSG00000163605	-	OLG
Amygdala	gtexv6	DHFRL1	ENSG00000178700	-	OLG
Amygdala	gtexv6	ST3GAL6-AS1	ENSG00000239445	-	OLG
Amygdala	gtexv6	SENP7	ENSG00000138468	-	OLG
Amygdala	gtexv6	NXPE3	ENSG00000144815	-	OLG
Amygdala	gtexv6	ALCAM	ENSG00000170017	-	OLG
Amygdala	gtexv6	SLC35A5	ENSG00000138459	-	OLG
Amygdala	gtexv6	RP11-435F17.3	ENSG00000241889	-	MG
Amygdala	gtexv6	POGLUT1	ENSG00000163389	-	OLG
Amygdala	gtexv6	PTPLB	ENSG00000206527	-	OLG
Amygdala	gtexv6	SLC12A8	ENSG00000221955	-	MA
Amygdala	gtexv6	CEP63	ENSG00000182923	-	OLG
Amygdala	gtexv6	SPSB4	ENSG00000175093	-	MG
Amygdala	gtexv6	COMMD2	ENSG00000114744	-	OLG
Amygdala	gtexv6	CCNL1	ENSG00000163660	-	MG
Amygdala	gtexv6	IFT80	ENSG00000068885	-	OLG
Amygdala	gtexv6	BCHE	ENSG00000114200	-	OLG
Amygdala	gtexv6	RP11-816J6.3	ENSG00000269889	-	MG
Amygdala	gtexv6	RPL22L1	ENSG00000163584	-	MG
Amygdala	gtexv6	KLHL24	ENSG00000114796	-	OLG
Amygdala	gtexv6	SNORA4	ENSG00000263776	-	OLG
Amygdala	gtexv6	CLDN1	ENSG00000163347	-	N
Amygdala	gtexv6	LRCH3	ENSG00000186001	-	OLG
Amygdala	gtexv6	ENSG00000272927	ENSG00000272927	-	OLG
Amygdala	gtexv6	RP11-572O17.1	ENSG00000270195	-	MG
Amygdala	gtexv6	HAUS3	ENSG00000214367	-	OLG
Amygdala	gtexv6	DOK7	ENSG00000175920	-	N
Amygdala	gtexv6	STK32B	ENSG00000152953	-	N
Amygdala	gtexv6	RP11-367J11.2	ENSG00000245748	-	MA
Amygdala	gtexv6	HMX1	ENSG00000215612	-	N
Amygdala	gtexv6	CPEB2	ENSG00000137449	-	OLG
Amygdala	gtexv6	LAP3	ENSG00000002549	-	MG
Amygdala	gtexv6	LCORL	ENSG00000178177	-	OLG
Amygdala	gtexv6	ARAP2	ENSG00000047365	-	OLG
Amygdala	gtexv6	RFC1	ENSG00000035928	-	OLG
Amygdala	gtexv6	UGDH-AS1	ENSG00000249348	-	OLG
Amygdala	gtexv6	ENSG00000273369	ENSG00000273369	-	MA
Amygdala	gtexv6	SGCB	ENSG00000163069	-	OLG
Amygdala	gtexv6	CENPC1	ENSG00000145241	-	OLG
Amygdala	gtexv6	NUP54	ENSG00000138750	-	OLG
Amygdala	gtexv6	THAP9	ENSG00000168152	-	OLG
Amygdala	gtexv6	PPM1K	ENSG00000163644	-	MA
Amygdala	gtexv6	RP11-84C13.1	ENSG00000271359	-	OLG
Amygdala	gtexv6	GRID2	ENSG00000152208	-	N
Amygdala	gtexv6	CXXC4	ENSG00000168772	-	OLG
Amygdala	gtexv6	CCDC109B	ENSG00000005059	-	MG
Amygdala	gtexv6	C4orf21	ENSG00000138658	-	OLG
Amygdala	gtexv6	TRAM1L1	ENSG00000174599	-	OLG
Amygdala	gtexv6	RP11-384K6.6	ENSG00000260404	-	OLG
Amygdala	gtexv6	SYNPO2	ENSG00000172403	-	OLG
Amygdala	gtexv6	ENSG00000273007	ENSG00000273007	-	OLG
Amygdala	gtexv6	FAT4	ENSG00000196159	-	OLG
Amygdala	gtexv6	CCRN4L	ENSG00000151014	-	MG
Amygdala	gtexv6	NR3C2	ENSG00000151623	-	MA
Amygdala	gtexv6	KIAA0922	ENSG00000121210	-	OLG
Amygdala	gtexv6	ENSG00000273449	ENSG00000273449	-	OLG
Amygdala	gtexv6	TMEM192	ENSG00000170088	-	MA
Amygdala	gtexv6	GALNT7	ENSG00000109586	-	OLG
Amygdala	gtexv6	CEP44	ENSG00000164118	-	OLG
Amygdala	gtexv6	SLC9A3	ENSG00000066230	-	MA
Amygdala	gtexv6	CTNND2	ENSG00000169862	-	MA
Amygdala	gtexv6	RP11-454P21.1	ENSG00000249937	-	N
Amygdala	gtexv6	NIPBL	ENSG00000164190	-	OLG
Amygdala	gtexv6	GDNF	ENSG00000168621	-	MG
Amygdala	gtexv6	RICTOR	ENSG00000164327	-	OLG
Amygdala	gtexv6	CTD-2201E18.3	ENSG00000177738	-	OLG
Amygdala	gtexv6	SLC38A9	ENSG00000177058	-	OLG
Amygdala	gtexv6	MIER3	ENSG00000155545	-	OLG
Amygdala	gtexv6	ZSWIM6	ENSG00000130449	-	OLG
Amygdala	gtexv6	RP11-98J23.2	ENSG00000198237	-	OLG
Amygdala	gtexv6	RP11-497H16.8	ENSG00000253333	-	OLG
Amygdala	gtexv6	FCHO2	ENSG00000157107	-	OLG
Amygdala	gtexv6	POLK	ENSG00000122008	-	OLG
Amygdala	gtexv6	POC5	ENSG00000152359	-	OLG
Amygdala	gtexv6	AP3B1	ENSG00000132842	-	OLG
Amygdala	gtexv6	JMY	ENSG00000152409	-	OLG
Amygdala	gtexv6	ZFYVE16	ENSG00000039319	-	OLG
Amygdala	gtexv6	VCAN	ENSG00000038427	-	OLG
Amygdala	gtexv6	SPATA9	ENSG00000145757	-	OLG
Amygdala	gtexv6	HSD17B4	ENSG00000133835	-	OLG
Amygdala	gtexv6	FNIP1	ENSG00000217128	-	OLG
Amygdala	gtexv6	EGR1	ENSG00000120738	-	MG
Amygdala	gtexv6	EIF4EBP3	ENSG00000243056	-	OLG
Amygdala	gtexv6	SPRY4	ENSG00000187678	-	N
Amygdala	gtexv6	NR3C1	ENSG00000113580	-	OLG
Amygdala	gtexv6	THG1L	ENSG00000113272	-	OLG
Amygdala	gtexv6	CREBRF	ENSG00000164463	-	OLG
Amygdala	gtexv6	SFXN1	ENSG00000164466	-	MA
Amygdala	gtexv6	ZNF346	ENSG00000113761	-	MA
Amygdala	gtexv6	ENSG00000272431	ENSG00000272431	-	OLG
Amygdala	gtexv6	ZNF354C	ENSG00000177932	-	OLG
Amygdala	gtexv6	MAML1	ENSG00000161021	-	OLG
Amygdala	gtexv6	ZFP62	ENSG00000196670	-	OLG
Amygdala	gtexv6	CTC-338M12.4	ENSG00000233937	-	OLG
Amygdala	gtexv6	RP1-40E16.9	ENSG00000230269	-	MA
Amygdala	gtexv6	DSP	ENSG00000096696	-	MG
Amygdala	gtexv6	SLC35B3	ENSG00000124786	-	OLG
Amygdala	gtexv6	GCNT2	ENSG00000111846	-	OLG
Amygdala	gtexv6	E2F3	ENSG00000112242	-	MA
Amygdala	gtexv6	ENSG00000272402	ENSG00000272402	-	MA
Amygdala	gtexv6	C6orf62	ENSG00000112308	-	MA
Amygdala	gtexv6	RP11-457M11.2	ENSG00000233631	-	OLG
Amygdala	gtexv6	MDC1-AS1	ENSG00000224328	-	OLG
Amygdala	gtexv6	GUCA1B	ENSG00000112599	-	OLG
Amygdala	gtexv6	NFKBIE	ENSG00000146232	-	MG
Amygdala	gtexv6	GCLC	ENSG00000001084	-	OLG
Amygdala	gtexv6	RP1-27K12.4	ENSG00000249379	-	OLG
Amygdala	gtexv6	LRRC1	ENSG00000137269	-	OLG
Amygdala	gtexv6	ZNF451	ENSG00000112200	-	OLG
Amygdala	gtexv6	RP11-203B9.4	ENSG00000226803	-	OLG
Amygdala	gtexv6	PRIM2	ENSG00000146143	-	MA
Amygdala	gtexv6	PHF3	ENSG00000118482	-	OLG
Amygdala	gtexv6	COL9A1	ENSG00000112280	-	N
Amygdala	gtexv6	SNHG5	ENSG00000203875	-	OLG
Amygdala	gtexv6	CASP8AP2	ENSG00000118412	-	OLG
Amygdala	gtexv6	MMS22L	ENSG00000146263	-	OLG
Amygdala	gtexv6	FBXL4	ENSG00000112234	-	OLG
Amygdala	gtexv6	LACE1	ENSG00000135537	-	MA
Amygdala	gtexv6	AK9	ENSG00000155085	-	OLG
Amygdala	gtexv6	TRAF3IP2-AS1	ENSG00000231889	-	MA
Amygdala	gtexv6	FAM229B	ENSG00000203778	-	OLG
Amygdala	gtexv6	RNF146	ENSG00000118518	-	OLG
Amygdala	gtexv6	PTPRK	ENSG00000152894	-	OLG
Amygdala	gtexv6	MED23	ENSG00000112282	-	OLG
Amygdala	gtexv6	RP3-523C21.2	ENSG00000236166	-	N
Amygdala	gtexv6	PDE7B	ENSG00000171408	-	N
Amygdala	gtexv6	IFNGR1	ENSG00000027697	-	MG
Amygdala	gtexv6	AKAP12	ENSG00000131016	-	MA
Amygdala	gtexv6	PDE10A	ENSG00000112541	-	OLG
Amygdala	gtexv6	MLLT4-AS1	ENSG00000198221	-	OLG
Amygdala	gtexv6	ENSG00000272848	ENSG00000272848	-	MA
Amygdala	gtexv6	C7orf50	ENSG00000146540	-	N
Amygdala	gtexv6	MICALL2	ENSG00000164877	-	MA
Amygdala	gtexv6	AC093620.5	ENSG00000241269	-	MA
Amygdala	gtexv6	ZNF12	ENSG00000164631	-	OLG
Amygdala	gtexv6	ZNRF2	ENSG00000180233	-	MG
Amygdala	gtexv6	HERPUD2	ENSG00000122557	-	MA
Amygdala	gtexv6	AC007551.3	ENSG00000228878	-	OLG
Amygdala	gtexv6	INHBA	ENSG00000122641	-	MG
Amygdala	gtexv6	MYL7	ENSG00000106631	-	N
Amygdala	gtexv6	FIGNL1	ENSG00000132436	-	OLG
Amygdala	gtexv6	GBAS	ENSG00000146729	-	MA
Amygdala	gtexv6	ZNF736	ENSG00000234444	-	MA
Amygdala	gtexv6	INTS4L1	ENSG00000164669	-	N
Amygdala	gtexv6	TYW1	ENSG00000198874	-	OLG
Amygdala	gtexv6	RP11-313P13.3	ENSG00000229018	-	MA
Amygdala	gtexv6	FZD9	ENSG00000188763	-	N
Amygdala	gtexv6	STAG3L1	ENSG00000205583	-	OLG
Amygdala	gtexv6	PHTF2	ENSG00000006576	-	OLG
Amygdala	gtexv6	MAGI2	ENSG00000187391	-	MA
Amygdala	gtexv6	MAGI2-AS3	ENSG00000234456	-	OLG
Amygdala	gtexv6	CROT	ENSG00000005469	-	MA
Amygdala	gtexv6	CLDN12	ENSG00000157224	-	MA
Amygdala	gtexv6	KRIT1	ENSG00000001631	-	OLG
Amygdala	gtexv6	PDK4	ENSG00000004799	-	MG
Amygdala	gtexv6	ZKSCAN1	ENSG00000106261	-	OLG
Amygdala	gtexv6	ZNF3	ENSG00000166526	-	OLG
Amygdala	gtexv6	FBXO24	ENSG00000106336	-	MA
Amygdala	gtexv6	LRRC17	ENSG00000128606	-	N
Amygdala	gtexv6	NAPEPLD	ENSG00000161048	-	OLG
Amygdala	gtexv6	SYPL1	ENSG00000008282	-	OLG
Amygdala	gtexv6	PNPLA8	ENSG00000135241	-	MA
Amygdala	gtexv6	CTTNBP2	ENSG00000077063	-	OLG
Amygdala	gtexv6	RP11-274B21.2	ENSG00000243302	-	OLG
Amygdala	gtexv6	RP11-274B21.4	ENSG00000230715	-	OLG
Amygdala	gtexv6	AC018638.1	ENSG00000229413	-	OLG
Amygdala	gtexv6	AHCYL2	ENSG00000158467	-	MA
Amygdala	gtexv6	ENSG00000273489	ENSG00000273489	-	MA
Amygdala	gtexv6	ZYX	ENSG00000159840	-	MG
Amygdala	gtexv6	ATG9B	ENSG00000181652	-	MG
Amygdala	gtexv6	ENSG00000273183	ENSG00000273183	-	MA
Amygdala	gtexv6	ENSG00000272267	ENSG00000272267	-	MG
Amygdala	gtexv6	TNKS	ENSG00000173273	-	OLG
Amygdala	gtexv6	PCM1	ENSG00000078674	-	OLG
Amygdala	gtexv6	EXTL3-AS1	ENSG00000246339	-	OLG
Amygdala	gtexv6	PURG	ENSG00000172733	-	MA
Amygdala	gtexv6	RP11-350N15.3	ENSG00000254981	-	MG
Amygdala	gtexv6	PLAG1	ENSG00000181690	-	OLG
Amygdala	gtexv6	CTD-2339F6.1	ENSG00000254139	-	N
Amygdala	gtexv6	CHD7	ENSG00000171316	-	OLG
Amygdala	gtexv6	RP11-594N15.3	ENSG00000260398	-	MA
Amygdala	gtexv6	ENSG00000272138	ENSG00000272138	-	N
Amygdala	gtexv6	MMP16	ENSG00000156103	-	OLG
Amygdala	gtexv6	DPY19L4	ENSG00000156162	-	OLG
Amygdala	gtexv6	MTDH	ENSG00000147649	-	OLG
Amygdala	gtexv6	PABPC1	ENSG00000070756	-	MG
Amygdala	gtexv6	KLF10	ENSG00000155090	-	MG
Amygdala	gtexv6	KIAA0196	ENSG00000164961	-	OLG
Amygdala	gtexv6	PTK2	ENSG00000169398	-	OLG
Amygdala	gtexv6	ARC	ENSG00000198576	-	MG
Amygdala	gtexv6	C8orf31	ENSG00000177335	-	MA
Amygdala	gtexv6	RP11-661A12.9	ENSG00000255050	-	MA
Amygdala	gtexv6	SCRIB	ENSG00000180900	-	MA
Amygdala	gtexv6	PLEC	ENSG00000178209	-	MA
Amygdala	gtexv6	PARP10	ENSG00000178685	-	MA
Amygdala	gtexv6	OPLAH	ENSG00000178814	-	MA
Amygdala	gtexv6	FAM203A	ENSG00000235173	-	MA
Amygdala	gtexv6	AF186192.1	ENSG00000254533	-	OLG
Amygdala	gtexv6	KANK1	ENSG00000107104	-	OLG
Amygdala	gtexv6	SMARCA2	ENSG00000080503	-	MA
Amygdala	gtexv6	RP11-207C16.4	ENSG00000225408	-	OLG
Amygdala	gtexv6	KDM4C	ENSG00000107077	-	OLG
Amygdala	gtexv6	HAUS6	ENSG00000147874	-	OLG
Amygdala	gtexv6	DNAJB5	ENSG00000137094	-	MG
Amygdala	gtexv6	RP11-399F4.4	ENSG00000233244	-	MG
Amygdala	gtexv6	RP11-154P18.2	ENSG00000233765	-	MG
Amygdala	gtexv6	CDC20P1	ENSG00000231007	-	MA
Amygdala	gtexv6	RP11-82L18.2	ENSG00000224945	-	MG
Amygdala	gtexv6	NOL8	ENSG00000198000	-	OLG
Amygdala	gtexv6	C9orf89	ENSG00000165233	-	MA
Amygdala	gtexv6	ZNF322P1	ENSG00000188801	-	OLG
Amygdala	gtexv6	RP11-498P14.5	ENSG00000203279	-	MG
Amygdala	gtexv6	NR4A3	ENSG00000119508	-	MG
Amygdala	gtexv6	RNF20	ENSG00000155827	-	OLG
Amygdala	gtexv6	SMC2	ENSG00000136824	-	OLG
Amygdala	gtexv6	TMEM38B	ENSG00000095209	-	OLG
Amygdala	gtexv6	KIAA1958	ENSG00000165185	-	OLG
Amygdala	gtexv6	ZBTB26	ENSG00000171448	-	OLG
Amygdala	gtexv6	ZBTB34	ENSG00000177125	-	OLG
Amygdala	gtexv6	SLC25A25	ENSG00000148339	-	MG
Amygdala	gtexv6	RP11-395P17.11	ENSG00000269988	-	MG
Amygdala	gtexv6	RP11-216B9.6	ENSG00000228395	-	MA
Amygdala	gtexv6	ZDHHC12	ENSG00000160446	-	MA
Amygdala	gtexv6	PRRX2	ENSG00000167157	-	MG
Amygdala	gtexv6	MED22	ENSG00000148297	-	MA
Amygdala	gtexv6	PTGDS	ENSG00000107317	-	MA
Amygdala	gtexv6	RP11-229P13.22	ENSG00000229257	-	N
Amygdala	gtexv6	BEND7	ENSG00000165626	-	MA
Amygdala	gtexv6	RP11-390B4.5	ENSG00000260589	-	OLG
Amygdala	gtexv6	ABI1	ENSG00000136754	-	MA
Amygdala	gtexv6	RP11-162G10.5	ENSG00000236514	-	OLG
Amygdala	gtexv6	ZNF33A	ENSG00000189180	-	OLG
Amygdala	gtexv6	ZNF37A	ENSG00000075407	-	OLG
Amygdala	gtexv6	SGMS1	ENSG00000198964	-	OLG
Amygdala	gtexv6	PCDH15	ENSG00000150275	-	N
Amygdala	gtexv6	RP11-436D10.3	ENSG00000238280	-	OLG
Amygdala	gtexv6	ADO	ENSG00000181915	-	OLG
Amygdala	gtexv6	EGR2	ENSG00000122877	-	MG
Amygdala	gtexv6	NODAL	ENSG00000156574	-	N
Amygdala	gtexv6	ENSG00000272692	ENSG00000272692	-	N
Amygdala	gtexv6	RP11-443A13.5	ENSG00000236467	-	MA
Amygdala	gtexv6	PLAC9	ENSG00000189129	-	N
Amygdala	gtexv6	BMPR1A	ENSG00000107779	-	MA
Amygdala	gtexv6	PANK1	ENSG00000152782	-	MA
Amygdala	gtexv6	KIF20B	ENSG00000138182	-	OLG
Amygdala	gtexv6	RP11-56M3.1	ENSG00000234043	-	MG
Amygdala	gtexv6	NOC3L	ENSG00000173145	-	OLG
Amygdala	gtexv6	LCOR	ENSG00000196233	-	OLG
Amygdala	gtexv6	R3HCC1L	ENSG00000166024	-	OLG
Amygdala	gtexv6	PYROXD2	ENSG00000119943	-	MA
Amygdala	gtexv6	RP11-316M21.7	ENSG00000236308	-	OLG
Amygdala	gtexv6	ENSG00000273030	ENSG00000273030	-	OLG
Amygdala	gtexv6	FAM178A	ENSG00000119906	-	OLG
Amygdala	gtexv6	MXI1	ENSG00000119950	-	OLG
Amygdala	gtexv6	C10orf118	ENSG00000165813	-	OLG
Amygdala	gtexv6	AFAP1L2	ENSG00000169129	-	N
Amygdala	gtexv6	SLC18A2	ENSG00000165646	-	OLG
Amygdala	gtexv6	NANOS1	ENSG00000188613	-	MA
Amygdala	gtexv6	RP11-500G10.1	ENSG00000237489	-	MA
Amygdala	gtexv6	RP11-122K13.12	ENSG00000235245	-	OLG
Amygdala	gtexv6	RP11-108K14.4	ENSG00000214279	-	OLG
Amygdala	gtexv6	AC069287.1	ENSG00000232495	-	MA
Amygdala	gtexv6	RP11-326C3.7	ENSG00000254910	-	MA
Amygdala	gtexv6	RP11-326C3.12	ENSG00000255328	-	MA
Amygdala	gtexv6	TH	ENSG00000180176	-	N
Amygdala	gtexv6	RRM1-AS1	ENSG00000255276	-	OLG
Amygdala	gtexv6	DNHD1	ENSG00000179532	-	OLG
Amygdala	gtexv6	RRP8	ENSG00000132275	-	OLG
Amygdala	gtexv6	ILK	ENSG00000166333	-	MA
Amygdala	gtexv6	SYT9	ENSG00000170743	-	OLG
Amygdala	gtexv6	SNORA3	ENSG00000200983	-	MG
Amygdala	gtexv6	GAS2	ENSG00000148935	-	OLG
Amygdala	gtexv6	APIP	ENSG00000149089	-	OLG
Amygdala	gtexv6	RP4-683L5.1	ENSG00000255542	-	MG
Amygdala	gtexv6	AP001258.4	ENSG00000245571	-	MG
Amygdala	gtexv6	AP000442.1	ENSG00000255139	-	OLG
Amygdala	gtexv6	FADS3	ENSG00000221968	-	MA
Amygdala	gtexv6	AP003733.1	ENSG00000269089	-	MG
Amygdala	gtexv6	EML3	ENSG00000149499	-	MA
Amygdala	gtexv6	ESRRA	ENSG00000173153	-	MA
Amygdala	gtexv6	LTBP3	ENSG00000168056	-	MA
Amygdala	gtexv6	RP11-1167A19.2	ENSG00000255038	-	OLG
Amygdala	gtexv6	RP11-867G23.8	ENSG00000255468	-	MA
Amygdala	gtexv6	SLC29A2	ENSG00000174669	-	MA
Amygdala	gtexv6	RP11-800A3.7	ENSG00000257038	-	MA
Amygdala	gtexv6	ACER3	ENSG00000078124	-	OLG
Amygdala	gtexv6	RP11-7I15.3	ENSG00000254829	-	N
Amygdala	gtexv6	RP11-727A23.5	ENSG00000247137	-	OLG
Amygdala	gtexv6	SYTL2	ENSG00000137501	-	N
Amygdala	gtexv6	PICALM	ENSG00000073921	-	OLG
Amygdala	gtexv6	SNORA40	ENSG00000210825	-	OLG
Amygdala	gtexv6	MRE11A	ENSG00000020922	-	OLG
Amygdala	gtexv6	SESN3	ENSG00000149212	-	MA
Amygdala	gtexv6	AP001877.1	ENSG00000256885	-	OLG
Amygdala	gtexv6	CCDC82	ENSG00000149231	-	OLG
Amygdala	gtexv6	TMEM123	ENSG00000152558	-	OLG
Amygdala	gtexv6	ATM	ENSG00000149311	-	OLG
Amygdala	gtexv6	CADM1	ENSG00000182985	-	MA
Amygdala	gtexv6	SIK3	ENSG00000160584	-	OLG
Amygdala	gtexv6	BACE1	ENSG00000186318	-	OLG
Amygdala	gtexv6	RP11-334E6.3	ENSG00000254740	-	OLG
Amygdala	gtexv6	ARHGEF12	ENSG00000196914	-	MA
Amygdala	gtexv6	MSANTD2	ENSG00000120458	-	OLG
Amygdala	gtexv6	FAM118B	ENSG00000197798	-	MA
Amygdala	gtexv6	RP11-712L6.5	ENSG00000255062	-	MA
Amygdala	gtexv6	ARHGAP32	ENSG00000134909	-	MA
Amygdala	gtexv6	ZBTB44	ENSG00000196323	-	OLG
Amygdala	gtexv6	RP11-713P17.3	ENSG00000204241	-	MG
Amygdala	gtexv6	CCDC77	ENSG00000120647	-	OLG
Amygdala	gtexv6	RAD51AP1	ENSG00000111247	-	OLG
Amygdala	gtexv6	AKAP3	ENSG00000111254	-	OLG
Amygdala	gtexv6	RPL13P5	ENSG00000240370	-	MA
Amygdala	gtexv6	TAS2R20	ENSG00000255837	-	OLG
Amygdala	gtexv6	CDKN1B	ENSG00000111276	-	OLG
Amygdala	gtexv6	KIAA1551	ENSG00000174718	-	OLG
Amygdala	gtexv6	ALG10	ENSG00000139133	-	OLG
Amygdala	gtexv6	CNTN1	ENSG00000018236	-	MA
Amygdala	gtexv6	ENSG00000273015	ENSG00000273015	-	OLG
Amygdala	gtexv6	SLC38A2	ENSG00000134294	-	OLG
Amygdala	gtexv6	RND1	ENSG00000172602	-	MG
Amygdala	gtexv6	AQP6	ENSG00000086159	-	N
Amygdala	gtexv6	RACGAP1	ENSG00000161800	-	OLG
Amygdala	gtexv6	NR4A1	ENSG00000123358	-	MG
Amygdala	gtexv6	KRT1	ENSG00000167768	-	N
Amygdala	gtexv6	RP11-762I7.4	ENSG00000257509	-	MA
Amygdala	gtexv6	COQ10A	ENSG00000135469	-	MA
Amygdala	gtexv6	BAZ2A	ENSG00000076108	-	OLG
Amygdala	gtexv6	MON2	ENSG00000061987	-	OLG
Amygdala	gtexv6	RP11-631N16.2	ENSG00000257354	-	OLG
Amygdala	gtexv6	C12orf66	ENSG00000174206	-	OLG
Amygdala	gtexv6	MSRB3	ENSG00000174099	-	MA
Amygdala	gtexv6	TBC1D15	ENSG00000121749	-	OLG
Amygdala	gtexv6	RP1-170B16.1	ENSG00000239473	-	N
Amygdala	gtexv6	METTL25	ENSG00000127720	-	OLG
Amygdala	gtexv6	CEP290	ENSG00000198707	-	OLG
Amygdala	gtexv6	RP11-1105G2.3	ENSG00000258365	-	OLG
Amygdala	gtexv6	USP44	ENSG00000136014	-	OLG
Amygdala	gtexv6	NTN4	ENSG00000074527	-	N
Amygdala	gtexv6	TMPO	ENSG00000120802	-	OLG
Amygdala	gtexv6	KIAA1033	ENSG00000136051	-	OLG
Amygdala	gtexv6	C12orf75	ENSG00000235162	-	MG
Amygdala	gtexv6	USP30	ENSG00000135093	-	OLG
Amygdala	gtexv6	MYL2	ENSG00000111245	-	N
Amygdala	gtexv6	RP3-462E2.3	ENSG00000257877	-	MA
Amygdala	gtexv6	NOS1	ENSG00000089250	-	N
Amygdala	gtexv6	ZNF84	ENSG00000198040	-	OLG
Amygdala	gtexv6	ZNF891	ENSG00000214029	-	OLG
Amygdala	gtexv6	IFT88	ENSG00000032742	-	OLG
Amygdala	gtexv6	SNORA27	ENSG00000207051	-	OLG
Amygdala	gtexv6	RP11-298P3.4	ENSG00000270008	-	MG
Amygdala	gtexv6	STARD13	ENSG00000133121	-	OLG
Amygdala	gtexv6	ALG5	ENSG00000120697	-	OLG
Amygdala	gtexv6	DNAJC15	ENSG00000120675	-	OLG
Amygdala	gtexv6	ZC3H13	ENSG00000123200	-	OLG
Amygdala	gtexv6	MRPS31P5	ENSG00000243406	-	OLG
Amygdala	gtexv6	PCDH17	ENSG00000118946	-	MA
Amygdala	gtexv6	PCDH9	ENSG00000184226	-	OLG
Amygdala	gtexv6	PCDH9-AS1	ENSG00000234527	-	OLG
Amygdala	gtexv6	MBNL2	ENSG00000139793	-	OLG
Amygdala	gtexv6	EFNB2	ENSG00000125266	-	MA
Amygdala	gtexv6	MYH6	ENSG00000197616	-	MG
Amygdala	gtexv6	FOXG1	ENSG00000176165	-	MA
Amygdala	gtexv6	PRKD1	ENSG00000184304	-	MA
Amygdala	gtexv6	G2E3	ENSG00000092140	-	OLG
Amygdala	gtexv6	CTD-2058B24.3	ENSG00000258696	-	OLG
Amygdala	gtexv6	PNN	ENSG00000100941	-	OLG
Amygdala	gtexv6	PRPF39	ENSG00000185246	-	OLG
Amygdala	gtexv6	RPL13AP2	ENSG00000244053	-	N
Amygdala	gtexv6	NEMF	ENSG00000165525	-	OLG
Amygdala	gtexv6	RN7SL2	ENSG00000265150	-	N
Amygdala	gtexv6	SOCS4	ENSG00000180008	-	OLG
Amygdala	gtexv6	TEX21P	ENSG00000234911	-	OLG
Amygdala	gtexv6	ZBTB1	ENSG00000126804	-	OLG
Amygdala	gtexv6	MPP5	ENSG00000072415	-	OLG
Amygdala	gtexv6	DPF3	ENSG00000205683	-	OLG
Amygdala	gtexv6	LIN52	ENSG00000205659	-	MA
Amygdala	gtexv6	SYNDIG1L	ENSG00000183379	-	N
Amygdala	gtexv6	FOS	ENSG00000170345	-	MG
Amygdala	gtexv6	RP11-293M10.6	ENSG00000259319	-	MA
Amygdala	gtexv6	NGB	ENSG00000165553	-	N
Amygdala	gtexv6	TMED8	ENSG00000100580	-	MA
Amygdala	gtexv6	GALC	ENSG00000054983	-	OLG
Amygdala	gtexv6	WDR20	ENSG00000140153	-	OLG
Amygdala	gtexv6	TEX22	ENSG00000226174	-	MA
Amygdala	gtexv6	RP11-32B5.7	ENSG00000247765	-	N
Amygdala	gtexv6	C15orf52	ENSG00000188549	-	OLG
Amygdala	gtexv6	CTD-2339L15.1	ENSG00000245849	-	OLG
Amygdala	gtexv6	INO80	ENSG00000128908	-	OLG
Amygdala	gtexv6	RP11-546B15.1	ENSG00000261002	-	OLG
Amygdala	gtexv6	TMEM87A	ENSG00000103978	-	OLG
Amygdala	gtexv6	SNAP23	ENSG00000092531	-	MG
Amygdala	gtexv6	CTD-2651B20.7	ENSG00000259932	-	N
Amygdala	gtexv6	SLC30A4	ENSG00000104154	-	OLG
Amygdala	gtexv6	SEMA6D	ENSG00000137872	-	OLG
Amygdala	gtexv6	TMOD2	ENSG00000128872	-	MA
Amygdala	gtexv6	RP11-23N2.4	ENSG00000260618	-	OLG
Amygdala	gtexv6	ZNF280D	ENSG00000137871	-	OLG
Amygdala	gtexv6	TCF12	ENSG00000140262	-	OLG
Amygdala	gtexv6	RP11-358M11.2	ENSG00000247982	-	OLG
Amygdala	gtexv6	ADAM10	ENSG00000137845	-	OLG
Amygdala	gtexv6	NARG2	ENSG00000128915	-	OLG
Amygdala	gtexv6	SENP8	ENSG00000166192	-	MA
Amygdala	gtexv6	LOXL1-AS1	ENSG00000261801	-	MA
Amygdala	gtexv6	RP11-797A18.6	ENSG00000269951	-	MG
Amygdala	gtexv6	RP11-762H8.2	ENSG00000259562	-	OLG
Amygdala	gtexv6	RP11-158M2.3	ENSG00000259407	-	MG
Amygdala	gtexv6	RP11-158M2.4	ENSG00000259762	-	MG
Amygdala	gtexv6	RP11-158M2.5	ENSG00000259416	-	MG
Amygdala	gtexv6	RP11-24J19.1	ENSG00000258761	-	OLG
Amygdala	gtexv6	CTD-3049M7.1	ENSG00000258754	-	N
Amygdala	gtexv6	HBA2	ENSG00000188536	-	MG
Amygdala	gtexv6	NME4	ENSG00000103202	-	MA
Amygdala	gtexv6	SNHG9	ENSG00000255198	-	N
Amygdala	gtexv6	SYT17	ENSG00000103528	-	MA
Amygdala	gtexv6	RP11-645C24.5	ENSG00000260306	-	MA
Amygdala	gtexv6	AQP8	ENSG00000103375	-	MG
Amygdala	gtexv6	AC135048.13	ENSG00000261487	-	MA
Amygdala	gtexv6	RP11-452L6.1	ENSG00000261474	-	OLG
Amygdala	gtexv6	RP11-61A14.3	ENSG00000261088	-	MA
Amygdala	gtexv6	RRAD	ENSG00000166592	-	MG
Amygdala	gtexv6	PLEKHG4	ENSG00000196155	-	OLG
Amygdala	gtexv6	CTCF	ENSG00000102974	-	OLG
Amygdala	gtexv6	RP11-615I2.2	ENSG00000260577	-	MA
Amygdala	gtexv6	NFAT5	ENSG00000102908	-	MA
Amygdala	gtexv6	KCNG4	ENSG00000168418	-	N
Amygdala	gtexv6	AC010536.1	ENSG00000226180	-	MA
Amygdala	gtexv6	RP11-46C24.7	ENSG00000259877	-	OLG
Amygdala	gtexv6	FAM101B	ENSG00000183688	-	N
Amygdala	gtexv6	MIR22HG	ENSG00000186594	-	MG
Amygdala	gtexv6	SRR	ENSG00000167720	-	MA
Amygdala	gtexv6	CLUH	ENSG00000132361	-	MA
Amygdala	gtexv6	RP11-235E17.6	ENSG00000262903	-	MA
Amygdala	gtexv6	TAX1BP3	ENSG00000213977	-	MA
Amygdala	gtexv6	MIS12	ENSG00000167842	-	OLG
Amygdala	gtexv6	ALOX12	ENSG00000108839	-	OLG
Amygdala	gtexv6	ACADVL	ENSG00000072778	-	MA
Amygdala	gtexv6	ALOXE3	ENSG00000179148	-	MG
Amygdala	gtexv6	HES7	ENSG00000179111	-	MG
Amygdala	gtexv6	MYH3	ENSG00000109063	-	OLG
Amygdala	gtexv6	ZNF624	ENSG00000197566	-	OLG
Amygdala	gtexv6	UPF3AP2	ENSG00000214832	-	OLG
Amygdala	gtexv6	WSB1	ENSG00000109046	-	OLG
Amygdala	gtexv6	NEK8	ENSG00000160602	-	MA
Amygdala	gtexv6	AC010761.6	ENSG00000265073	-	MA
Amygdala	gtexv6	AC010761.9	ENSG00000265474	-	OLG
Amygdala	gtexv6	CPD	ENSG00000108582	-	OLG
Amygdala	gtexv6	CCL3	ENSG00000006075	-	MG
Amygdala	gtexv6	CCL4	ENSG00000129277	-	MG
Amygdala	gtexv6	SNORA21	ENSG00000199293	-	OLG
Amygdala	gtexv6	THRA	ENSG00000126351	-	MA
Amygdala	gtexv6	DHX58	ENSG00000108771	-	MA
Amygdala	gtexv6	PLEKHH3	ENSG00000068137	-	MA
Amygdala	gtexv6	RP11-580I16.2	ENSG00000263766	-	MA
Amygdala	gtexv6	RP11-893F2.13	ENSG00000253730	-	MG
Amygdala	gtexv6	XYLT2	ENSG00000015532	-	MA
Amygdala	gtexv6	CHAD	ENSG00000136457	-	N
Amygdala	gtexv6	MBTD1	ENSG00000011258	-	OLG
Amygdala	gtexv6	BPTF	ENSG00000171634	-	OLG
Amygdala	gtexv6	TMEM104	ENSG00000109066	-	MA
Amygdala	gtexv6	RP11-87G24.3	ENSG00000267568	-	N
Amygdala	gtexv6	AC100791.1	ENSG00000184247	-	MA
Amygdala	gtexv6	RP11-388C12.8	ENSG00000262410	-	MG
Amygdala	gtexv6	RP11-861E21.2	ENSG00000267199	-	MA
Amygdala	gtexv6	SPIRE1	ENSG00000134278	-	MA
Amygdala	gtexv6	CDH2	ENSG00000170558	-	MA
Amygdala	gtexv6	RP11-138H11.1	ENSG00000268873	-	MA
Amygdala	gtexv6	ZNF397	ENSG00000186812	-	OLG
Amygdala	gtexv6	ZSCAN30	ENSG00000186814	-	OLG
Amygdala	gtexv6	ZNF24	ENSG00000172466	-	OLG
Amygdala	gtexv6	ATP5A1	ENSG00000152234	-	MA
Amygdala	gtexv6	RP11-49K24.5	ENSG00000267800	-	OLG
Amygdala	gtexv6	PHLPP1	ENSG00000081913	-	OLG
Amygdala	gtexv6	VPS4B	ENSG00000119541	-	OLG
Amygdala	gtexv6	RTTN	ENSG00000176225	-	OLG
Amygdala	gtexv6	PARD6G	ENSG00000178184	-	MG
Amygdala	gtexv6	FSTL3	ENSG00000070404	-	MA
Amygdala	gtexv6	ELANE	ENSG00000197561	-	N
Amygdala	gtexv6	CTB-31O20.3	ENSG00000267007	-	N
Amygdala	gtexv6	TNFSF9	ENSG00000125657	-	MG
Amygdala	gtexv6	FBN3	ENSG00000142449	-	N
Amygdala	gtexv6	EPOR	ENSG00000187266	-	MA
Amygdala	gtexv6	ZNF439	ENSG00000171291	-	OLG
Amygdala	gtexv6	CTD-2006C1.2	ENSG00000219665	-	MG
Amygdala	gtexv6	ZNF443	ENSG00000180855	-	MA
Amygdala	gtexv6	IER2	ENSG00000160888	-	MG
Amygdala	gtexv6	CTC-250I14.6	ENSG00000267598	-	MG
Amygdala	gtexv6	AC012318.3	ENSG00000224543	-	OLG
Amygdala	gtexv6	ZNF333	ENSG00000160961	-	OLG
Amygdala	gtexv6	AC011537.3	ENSG00000268673	-	MG
Amygdala	gtexv6	CTD-3222D19.11	ENSG00000268309	-	MA
Amygdala	gtexv6	TMEM221	ENSG00000188051	-	MA
Amygdala	gtexv6	JUND	ENSG00000130522	-	MG
Amygdala	gtexv6	ZNF253	ENSG00000256771	-	OLG
Amygdala	gtexv6	ZNF486	ENSG00000256229	-	OLG
Amygdala	gtexv6	VN1R82P	ENSG00000268995	-	OLG
Amygdala	gtexv6	ZNF507	ENSG00000168813	-	OLG
Amygdala	gtexv6	ANKRD27	ENSG00000105186	-	MA
Amygdala	gtexv6	ZNF599	ENSG00000153896	-	OLG
Amygdala	gtexv6	NFKBID	ENSG00000167604	-	MG
Amygdala	gtexv6	ZFP14	ENSG00000142065	-	OLG
Amygdala	gtexv6	AC005625.1	ENSG00000266963	-	OLG
Amygdala	gtexv6	ZNF780A	ENSG00000197782	-	OLG
Amygdala	gtexv6	ERF	ENSG00000105722	-	MG
Amygdala	gtexv6	ZNF229	ENSG00000167383	-	MA
Amygdala	gtexv6	FOSB	ENSG00000125740	-	MG
Amygdala	gtexv6	BCAT2	ENSG00000105552	-	MA
Amygdala	gtexv6	PPP1R15A	ENSG00000087074	-	MG
Amygdala	gtexv6	TRPM4	ENSG00000130529	-	MA
Amygdala	gtexv6	SNORD35B	ENSG00000200530	-	MG
Amygdala	gtexv6	ZNF175	ENSG00000105497	-	OLG
Amygdala	gtexv6	AC006272.1	ENSG00000269483	-	OLG
Amygdala	gtexv6	ZNF615	ENSG00000197619	-	OLG
Amygdala	gtexv6	ZNF614	ENSG00000142556	-	OLG
Amygdala	gtexv6	ZNF841	ENSG00000197608	-	OLG
Amygdala	gtexv6	ZNF845	ENSG00000213799	-	OLG
Amygdala	gtexv6	CTD-3093M3.1	ENSG00000268816	-	MG
Amygdala	gtexv6	ZNF552	ENSG00000178935	-	OLG
Amygdala	gtexv6	ZNF606	ENSG00000166704	-	OLG
Amygdala	gtexv6	CTD-3138B18.1	ENSG00000213013	-	MA
Amygdala	gtexv6	TRIB3	ENSG00000101255	-	MG
Amygdala	gtexv6	SIRPB1	ENSG00000101307	-	MA
Amygdala	gtexv6	ZNF343	ENSG00000088876	-	OLG
Amygdala	gtexv6	ADAM33	ENSG00000149451	-	MA
Amygdala	gtexv6	FERMT1	ENSG00000101311	-	N
Amygdala	gtexv6	LINC00237	ENSG00000225127	-	N
Amygdala	gtexv6	NFS1	ENSG00000244005	-	MA
Amygdala	gtexv6	RBM39	ENSG00000131051	-	OLG
Amygdala	gtexv6	FAM83D	ENSG00000101447	-	MG
Amygdala	gtexv6	SULF2	ENSG00000196562	-	OLG
Amygdala	gtexv6	FAM210B	ENSG00000124098	-	MA
Amygdala	gtexv6	COL20A1	ENSG00000101203	-	N
Amygdala	gtexv6	MYT1	ENSG00000196132	-	N
Amygdala	gtexv6	PCMTD2	ENSG00000203880	-	OLG
Amygdala	gtexv6	CHODL	ENSG00000154645	-	N
Amygdala	gtexv6	LTN1	ENSG00000198862	-	OLG
Amygdala	gtexv6	AP000282.2	ENSG00000227757	-	N
Amygdala	gtexv6	HLCS	ENSG00000159267	-	OLG
Amygdala	gtexv6	TRAPPC10	ENSG00000160218	-	OLG
Amygdala	gtexv6	ENSG00000273203	ENSG00000273203	-	OLG
Amygdala	gtexv6	CECR2	ENSG00000099954	-	OLG
Amygdala	gtexv6	ENSG00000273300	ENSG00000273300	-	OLG
Amygdala	gtexv6	AP000344.4	ENSG00000227755	-	MA
Amygdala	gtexv6	GUCD1	ENSG00000138867	-	MA
Amygdala	gtexv6	POM121L10P	ENSG00000224124	-	N
Amygdala	gtexv6	ENSG00000272977	ENSG00000272977	-	MA
Amygdala	gtexv6	RP1-40G4P.1	ENSG00000231369	-	N
Amygdala	gtexv6	CTA-929C8.8	ENSG00000230051	-	N
Amygdala	gtexv6	CABP7	ENSG00000100314	-	N
Amygdala	gtexv6	RP3-400N23.6	ENSG00000228839	-	OLG
Amygdala	gtexv6	HMGXB4	ENSG00000100281	-	OLG
Amygdala	gtexv6	MB	ENSG00000198125	-	N
Amygdala	gtexv6	TST	ENSG00000128311	-	MA
Amygdala	gtexv6	H1F0	ENSG00000189060	-	OLG
Amygdala	gtexv6	Z83851.1	ENSG00000229891	-	N
Amygdala	gtexv6	ENSG00000273145	ENSG00000273145	-	MG
Amygdala	gtexv6	RP11-398F12.1	ENSG00000231711	-	OLG
Amygdala	gtexv6	MAPK11	ENSG00000185386	-	MA
Amygdala	gtexv6	NLGN4X	ENSG00000146938	-	MA
Amygdala	gtexv6	NR0B1	ENSG00000169297	-	N
Amygdala	gtexv6	KDM6A	ENSG00000147050	-	OLG
Amygdala	gtexv6	RP6-99M1.2	ENSG00000270069	-	MG
Amygdala	gtexv6	INE1	ENSG00000224975	-	MG
Amygdala	gtexv6	AF238380.5	ENSG00000234390	-	MA
Amygdala	gtexv6	FAM120C	ENSG00000184083	-	MA
Amygdala	gtexv6	WNK3	ENSG00000196632	-	MA
Amygdala	gtexv6	LAS1L	ENSG00000001497	-	OLG
Amygdala	gtexv6	RP6-201G10.2	ENSG00000260118	-	MA
Amygdala	gtexv6	AC004074.3	ENSG00000230311	-	OLG
Amygdala	gtexv6	ATP7A	ENSG00000165240	-	OLG
Amygdala	gtexv6	ENSG00000272294	ENSG00000272294	-	N
Amygdala	gtexv6	PABPC5	ENSG00000174740	-	OLG
Amygdala	gtexv6	RP6-24A23.7	ENSG00000261409	-	N
Amygdala	gtexv6	RP6-24A23.3	ENSG00000237863	-	N
Amygdala	gtexv6	LONRF3	ENSG00000175556	-	MG
Amygdala	gtexv6	STAG2	ENSG00000101972	-	OLG
Amygdala	gtexv6	SOX3	ENSG00000134595	-	MA
Amygdala	gtexv6	CDR1	ENSG00000184258	-	N
Amygdala	gtexv6	ZNF275	ENSG00000063587	-	MA
Amygdala	gtexv6	HAUS7	ENSG00000213397	-	MA
Amygdala	gtexv6	MT-TV	ENSG00000210077	-	N
Amygdala	gtexv6	MT-ND1	ENSG00000198888	-	N
Amygdala	gtexv6	MT-TM	ENSG00000210112	-	N
Amygdala	gtexv6	MT-ND2	ENSG00000198763	-	N
Amygdala	gtexv6	MT-CO1	ENSG00000198804	-	N
Amygdala	gtexv6	MT-TS1	ENSG00000210151	-	N
Amygdala	gtexv6	MT-CO2	ENSG00000198712	-	N
Amygdala	gtexv6	MT-ND3	ENSG00000198840	-	N
Amygdala	gtexv6	MT-TR	ENSG00000210174	-	N
Amygdala	gtexv6	MT-TL2	ENSG00000210191	-	N
Amygdala	gtexv6	MT-ND5	ENSG00000198786	-	N
Amygdala	gtexv6	MT-ND6	ENSG00000198695	-	N
Amygdala	gtexv6	MT-CYB	ENSG00000198727	-	N
Amygdala	gtexv6	RP4-758J18.7	ENSG00000225905	-	OLG
Amygdala	gtexv6	ATAD3C	ENSG00000215915	-	MG
Amygdala	gtexv6	AL645728.1	ENSG00000215014	-	N
Amygdala	gtexv6	SLC35E2B	ENSG00000189339	-	N
Amygdala	gtexv6	RP1-283E3.4	ENSG00000227775	-	N
Amygdala	gtexv6	SLC35E2	ENSG00000215790	-	N
Amygdala	gtexv6	ARHGEF16	ENSG00000130762	-	MG
Amygdala	gtexv6	DNAJC11	ENSG00000007923	-	N
Amygdala	gtexv6	ERRFI1	ENSG00000116285	-	MG
Amygdala	gtexv6	CLSTN1	ENSG00000171603	-	N
Amygdala	gtexv6	CTNNBIP1	ENSG00000178585	-	N
Amygdala	gtexv6	RP11-84A14.5	ENSG00000223989	-	N
Amygdala	gtexv6	PGD	ENSG00000142657	-	MA
Amygdala	gtexv6	DRAXIN	ENSG00000162490	-	N
Amygdala	gtexv6	GPR3	ENSG00000181773	-	MG
Amygdala	gtexv6	MED18	ENSG00000130772	-	N
Amygdala	gtexv6	C1orf94	ENSG00000142698	-	OLG
Amygdala	gtexv6	MRPS15	ENSG00000116898	-	N
Amygdala	gtexv6	ZNF691	ENSG00000164011	-	MG
Amygdala	gtexv6	PIK3R3	ENSG00000117461	-	MG
Amygdala	gtexv6	ENSG00000271782	ENSG00000271782	-	N
Amygdala	gtexv6	RP11-91A18.4	ENSG00000223390	-	N
Amygdala	gtexv6	SELRC1	ENSG00000162377	-	N
Amygdala	gtexv6	RP4-631H13.6	ENSG00000230953	-	MA
Amygdala	gtexv6	C1orf123	ENSG00000162384	-	N
Amygdala	gtexv6	RP4-784A16.2	ENSG00000228838	-	N
Amygdala	gtexv6	MRPL37	ENSG00000116221	-	N
Amygdala	gtexv6	RP5-1103B4.3	ENSG00000236341	-	N
Amygdala	gtexv6	JUN	ENSG00000177606	-	MG
Amygdala	gtexv6	LPHN2	ENSG00000117114	-	N
Amygdala	gtexv6	MED28P8	ENSG00000242598	-	OLG
Amygdala	gtexv6	LRRC8B	ENSG00000197147	-	N
Amygdala	gtexv6	ENSG00000272931	ENSG00000272931	-	MG
Amygdala	gtexv6	CCDC18	ENSG00000122483	-	MG
Amygdala	gtexv6	GCLM	ENSG00000023909	-	MA
Amygdala	gtexv6	RP5-884G6.2	ENSG00000228084	-	N
Amygdala	gtexv6	GPR88	ENSG00000181656	-	N
Amygdala	gtexv6	KIAA1324	ENSG00000116299	-	N
Amygdala	gtexv6	RP11-426L16.3	ENSG00000225075	-	MA
Amygdala	gtexv6	RP11-426L16.8	ENSG00000215866	-	MG
Amygdala	gtexv6	RP11-31F15.1	ENSG00000226419	-	MG
Amygdala	gtexv6	ENSG00000272583	ENSG00000272583	-	N
Amygdala	gtexv6	RP6-206I17.2	ENSG00000231734	-	MA
Amygdala	gtexv6	APH1A	ENSG00000117362	-	MA
Amygdala	gtexv6	AL450992.2	ENSG00000234614	-	N
Amygdala	gtexv6	SPRR2G	ENSG00000159516	-	OLG
Amygdala	gtexv6	SNORA58	ENSG00000201129	-	N
Amygdala	gtexv6	TRIM46	ENSG00000163462	-	N
Amygdala	gtexv6	UBQLN4	ENSG00000160803	-	N
Amygdala	gtexv6	GPATCH4	ENSG00000160818	-	N
Amygdala	gtexv6	ENSG00000272971	ENSG00000272971	-	OLG
Amygdala	gtexv6	ENSG00000272068	ENSG00000272068	-	MA
Amygdala	gtexv6	ARHGEF11	ENSG00000132694	-	N
Amygdala	gtexv6	ETV3	ENSG00000117036	-	MG
Amygdala	gtexv6	CADM3	ENSG00000162706	-	N
Amygdala	gtexv6	DUSP23	ENSG00000158716	-	MG
Amygdala	gtexv6	TOMM40L	ENSG00000158882	-	N
Amygdala	gtexv6	HSPA7	ENSG00000225217	-	MG
Amygdala	gtexv6	NOS1AP	ENSG00000198929	-	N
Amygdala	gtexv6	ILDR2	ENSG00000143195	-	N
Amygdala	gtexv6	DPT	ENSG00000143196	-	OLG
Amygdala	gtexv6	ATP1B1	ENSG00000143153	-	N
Amygdala	gtexv6	SLC19A2	ENSG00000117479	-	MG
Amygdala	gtexv6	AL356475.1	ENSG00000203260	-	OLG
Amygdala	gtexv6	RP4-593C16.3	ENSG00000260938	-	N
Amygdala	gtexv6	KIAA1614	ENSG00000135835	-	MA
Amygdala	gtexv6	RP11-382D12.2	ENSG00000271387	-	MG
Amygdala	gtexv6	RP11-547I7.1	ENSG00000225811	-	MA
Amygdala	gtexv6	RP11-134P9.3	ENSG00000231507	-	MG
Amygdala	gtexv6	RAB7L1	ENSG00000117280	-	MA
Amygdala	gtexv6	RP11-61J19.4	ENSG00000260805	-	MG
Amygdala	gtexv6	ATF3	ENSG00000162772	-	MG
Amygdala	gtexv6	RP11-504P24.4	ENSG00000185495	-	MG
Amygdala	gtexv6	RP11-3L21.2	ENSG00000229400	-	N
Amygdala	gtexv6	JMJD4	ENSG00000081692	-	N
Amygdala	gtexv6	SIPA1L2	ENSG00000116991	-	MG
Amygdala	gtexv6	RPS7P3	ENSG00000231940	-	MG
Amygdala	gtexv6	KIF26B	ENSG00000162849	-	OLG
Amygdala	gtexv6	COLEC11	ENSG00000118004	-	OLG
Amygdala	gtexv6	RP11-434B12.1	ENSG00000260837	-	N
Amygdala	gtexv6	RP11-320M2.1	ENSG00000257135	-	OLG
Amygdala	gtexv6	RN7SL832P	ENSG00000243819	-	MG
Amygdala	gtexv6	AC064875.2	ENSG00000225649	-	OLG
Amygdala	gtexv6	MYCNOS	ENSG00000233718	-	OLG
Amygdala	gtexv6	EFR3B	ENSG00000084710	-	N
Amygdala	gtexv6	AGBL5	ENSG00000084693	-	N
Amygdala	gtexv6	ENSG00000272148	ENSG00000272148	-	N
Amygdala	gtexv6	RP11-373D23.2	ENSG00000270640	-	OLG
Amygdala	gtexv6	PLB1	ENSG00000163803	-	MG
Amygdala	gtexv6	AC020594.5	ENSG00000237133	-	N
Amygdala	gtexv6	SLC8A1-AS1	ENSG00000227028	-	N
Amygdala	gtexv6	AC016734.2	ENSG00000228305	-	N
Amygdala	gtexv6	AC016716.2	ENSG00000224731	-	OLG
Amygdala	gtexv6	ST3GAL5	ENSG00000115525	-	N
Amygdala	gtexv6	ADRA2B	ENSG00000222040	-	MG
Amygdala	gtexv6	AC012307.3	ENSG00000204685	-	N
Amygdala	gtexv6	AC159540.1	ENSG00000230606	-	N
Amygdala	gtexv6	ENSG00000273306	ENSG00000273306	-	MG
Amygdala	gtexv6	MFSD9	ENSG00000135953	-	N
Amygdala	gtexv6	SULT1C4	ENSG00000198075	-	MA
Amygdala	gtexv6	TMEM185B	ENSG00000226479	-	MA
Amygdala	gtexv6	CNTNAP5	ENSG00000155052	-	N
Amygdala	gtexv6	GPR17	ENSG00000144230	-	OLG
Amygdala	gtexv6	PTPN18	ENSG00000072135	-	MG
Amygdala	gtexv6	FAM168B	ENSG00000152102	-	N
Amygdala	gtexv6	C2orf27A	ENSG00000197927	-	N
Amygdala	gtexv6	AC098826.5	ENSG00000227745	-	N
Amygdala	gtexv6	FAM201B	ENSG00000230992	-	N
Amygdala	gtexv6	AC093391.2	ENSG00000231890	-	MA
Amygdala	gtexv6	AC062021.1	ENSG00000226939	-	OLG
Amygdala	gtexv6	ACVR2A	ENSG00000121989	-	N
Amygdala	gtexv6	KIF5C	ENSG00000168280	-	N
Amygdala	gtexv6	DAPL1	ENSG00000163331	-	OLG
Amygdala	gtexv6	GRB14	ENSG00000115290	-	N
Amygdala	gtexv6	AC013463.2	ENSG00000236283	-	N
Amygdala	gtexv6	SPC25	ENSG00000152253	-	N
Amygdala	gtexv6	AC005540.3	ENSG00000235852	-	N
Amygdala	gtexv6	TMEFF2	ENSG00000144339	-	N
Amygdala	gtexv6	VWC2L	ENSG00000174453	-	N
Amygdala	gtexv6	ZNF142	ENSG00000115568	-	N
Amygdala	gtexv6	AC053503.6	ENSG00000234638	-	MG
Amygdala	gtexv6	INHA	ENSG00000123999	-	OLG
Amygdala	gtexv6	FBXO36	ENSG00000153832	-	MA
Amygdala	gtexv6	AC012507.3	ENSG00000232520	-	N
Amygdala	gtexv6	B3GNT7	ENSG00000156966	-	OLG
Amygdala	gtexv6	AGAP1	ENSG00000157985	-	N
Amygdala	gtexv6	RAB17	ENSG00000124839	-	MG
Amygdala	gtexv6	HES6	ENSG00000144485	-	OLG
Amygdala	gtexv6	PER2	ENSG00000132326	-	MG
Amygdala	gtexv6	GPR35	ENSG00000178623	-	MG
Amygdala	gtexv6	AC114730.3	ENSG00000224272	-	OLG
Amygdala	gtexv6	NEU4	ENSG00000204099	-	OLG
Amygdala	gtexv6	RP11-341N2.1	ENSG00000261186	-	N
Amygdala	gtexv6	LRRN1	ENSG00000175928	-	OLG
Amygdala	gtexv6	AC026202.3	ENSG00000233912	-	MA
Amygdala	gtexv6	TATDN2	ENSG00000157014	-	N
Amygdala	gtexv6	CAND2	ENSG00000144712	-	N
Amygdala	gtexv6	XYLB	ENSG00000093217	-	N
Amygdala	gtexv6	HHATL	ENSG00000010282	-	MA
Amygdala	gtexv6	SNRK	ENSG00000163788	-	N
Amygdala	gtexv6	CCDC12	ENSG00000160799	-	N
Amygdala	gtexv6	Y_RNA	ENSG00000199476	-	N
Amygdala	gtexv6	CELSR3	ENSG00000008300	-	N
Amygdala	gtexv6	IMPDH2	ENSG00000178035	-	MA
Amygdala	gtexv6	ENSG00000272434	ENSG00000272434	-	MG
Amygdala	gtexv6	AMT	ENSG00000145020	-	MA
Amygdala	gtexv6	RNF123	ENSG00000164068	-	N
Amygdala	gtexv6	DOCK3	ENSG00000088538	-	N
Amygdala	gtexv6	ITIH4-AS1	ENSG00000239799	-	MA
Amygdala	gtexv6	SYNPR	ENSG00000163630	-	N
Amygdala	gtexv6	RP11-81N13.1	ENSG00000241316	-	MA
Amygdala	gtexv6	ST3GAL6-AS1	ENSG00000239445	-	OLG
Amygdala	gtexv6	RP11-435F17.3	ENSG00000241889	-	MG
Amygdala	gtexv6	MIR568	ENSG00000207770	-	MA
Amygdala	gtexv6	FAM86JP	ENSG00000171084	-	OLG
Amygdala	gtexv6	ALG1L	ENSG00000189366	-	OLG
Amygdala	gtexv6	RAB6B	ENSG00000154917	-	N
Amygdala	gtexv6	SPSB4	ENSG00000175093	-	MG
Amygdala	gtexv6	MED12L	ENSG00000144893	-	MG
Amygdala	gtexv6	TIPARP-AS1	ENSG00000243926	-	OLG
Amygdala	gtexv6	CCNL1	ENSG00000163660	-	MG
Amygdala	gtexv6	PTX3	ENSG00000163661	-	MG
Amygdala	gtexv6	BCHE	ENSG00000114200	-	OLG
Amygdala	gtexv6	RP11-816J6.3	ENSG00000269889	-	MG
Amygdala	gtexv6	RP11-4B14.3	ENSG00000239381	-	OLG
Amygdala	gtexv6	MCF2L2	ENSG00000053524	-	N
Amygdala	gtexv6	FAM131A	ENSG00000175182	-	N
Amygdala	gtexv6	RPL39L	ENSG00000163923	-	N
Amygdala	gtexv6	CLDN1	ENSG00000163347	-	OLG
Amygdala	gtexv6	AC046143.7	ENSG00000233058	-	N
Amygdala	gtexv6	AC046143.3	ENSG00000229334	-	N
Amygdala	gtexv6	TCTEX1D2	ENSG00000213123	-	N
Amygdala	gtexv6	MYL5	ENSG00000215375	-	OLG
Amygdala	gtexv6	RP11-572O17.1	ENSG00000270195	-	MG
Amygdala	gtexv6	MIR4800	ENSG00000265080	-	N
Amygdala	gtexv6	NSG1	ENSG00000168824	-	N
Amygdala	gtexv6	STK32B	ENSG00000152953	-	N
Amygdala	gtexv6	ENSG00000272620	ENSG00000272620	-	MG
Amygdala	gtexv6	AFAP1	ENSG00000196526	-	N
Amygdala	gtexv6	RNPS1P1	ENSG00000250896	-	N
Amygdala	gtexv6	LAP3	ENSG00000002549	-	MG
Amygdala	gtexv6	CCDC149	ENSG00000181982	-	N
Amygdala	gtexv6	ENSG00000272650	ENSG00000272650	-	OLG
Amygdala	gtexv6	KIAA1211	ENSG00000109265	-	N
Amygdala	gtexv6	ENSG00000272986	ENSG00000272986	-	OLG
Amygdala	gtexv6	PRKG2	ENSG00000138669	-	N
Amygdala	gtexv6	ARHGAP24	ENSG00000138639	-	N
Amygdala	gtexv6	CCRN4L	ENSG00000151014	-	MG
Amygdala	gtexv6	ENSG00000273472	ENSG00000273472	-	N
Amygdala	gtexv6	RP11-301H24.4	ENSG00000250902	-	MA
Amygdala	gtexv6	DCHS2	ENSG00000197410	-	MA
Amygdala	gtexv6	AC097467.2	ENSG00000250910	-	N
Amygdala	gtexv6	ENSG00000271817	ENSG00000271817	-	MA
Amygdala	gtexv6	RAPGEF2	ENSG00000109756	-	N
Amygdala	gtexv6	NPY1R	ENSG00000164128	-	N
Amygdala	gtexv6	HMGB2	ENSG00000164104	-	MA
Amygdala	gtexv6	CASP3	ENSG00000164305	-	MA
Amygdala	gtexv6	LRP2BP	ENSG00000109771	-	MG
Amygdala	gtexv6	AHRR	ENSG00000063438	-	N
Amygdala	gtexv6	SLC9A3	ENSG00000066230	-	MA
Amygdala	gtexv6	TPPP	ENSG00000171368	-	N
Amygdala	gtexv6	CTD-2256P15.2	ENSG00000259802	-	N
Amygdala	gtexv6	RP11-54F2.1	ENSG00000251196	-	N
Amygdala	gtexv6	TRIO	ENSG00000038382	-	N
Amygdala	gtexv6	GDNF	ENSG00000168621	-	MG
Amygdala	gtexv6	SGTB	ENSG00000197860	-	N
Amygdala	gtexv6	HMGCR	ENSG00000113161	-	N
Amygdala	gtexv6	RP11-466P24.7	ENSG00000266045	-	N
Amygdala	gtexv6	PDE8B	ENSG00000113231	-	N
Amygdala	gtexv6	CTD-2193P3.2	ENSG00000249772	-	N
Amygdala	gtexv6	CTC-467M3.1	ENSG00000245864	-	N
Amygdala	gtexv6	CTC-467M3.3	ENSG00000250377	-	N
Amygdala	gtexv6	CTC-463N11.3	ENSG00000246763	-	N
Amygdala	gtexv6	RP11-159K7.2	ENSG00000250358	-	MA
Amygdala	gtexv6	ENSG00000271797	ENSG00000271797	-	N
Amygdala	gtexv6	FEM1C	ENSG00000145780	-	MG
Amygdala	gtexv6	AC034228.3	ENSG00000223548	-	MA
Amygdala	gtexv6	MIR3661	ENSG00000266751	-	N
Amygdala	gtexv6	EGR1	ENSG00000120738	-	MG
Amygdala	gtexv6	CYSTM1	ENSG00000120306	-	MA
Amygdala	gtexv6	PCDHAC2	ENSG00000243232	-	N
Amygdala	gtexv6	PCDHB8	ENSG00000120322	-	MA
Amygdala	gtexv6	PCDHGA1	ENSG00000204956	-	N
Amygdala	gtexv6	PCDHGC4	ENSG00000242419	-	N
Amygdala	gtexv6	ABLIM3	ENSG00000173210	-	N
Amygdala	gtexv6	AC012613.2	ENSG00000253406	-	N
Amygdala	gtexv6	PCYOX1L	ENSG00000145882	-	N
Amygdala	gtexv6	LARP1	ENSG00000155506	-	N
Amygdala	gtexv6	KCNMB1	ENSG00000145936	-	MG
Amygdala	gtexv6	CTB-79E8.3	ENSG00000253683	-	N
Amygdala	gtexv6	ATP6V0E1	ENSG00000113732	-	MA
Amygdala	gtexv6	FAM153B	ENSG00000182230	-	N
Amygdala	gtexv6	GPRIN1	ENSG00000169258	-	N
Amygdala	gtexv6	ENSG00000272431	ENSG00000272431	-	OLG
Amygdala	gtexv6	RP1-90J20.12	ENSG00000270346	-	N
Amygdala	gtexv6	GFOD1-AS1	ENSG00000237786	-	N
Amygdala	gtexv6	JARID2-AS1	ENSG00000235488	-	MG
Amygdala	gtexv6	ATXN1	ENSG00000124788	-	N
Amygdala	gtexv6	GPLD1	ENSG00000112293	-	N
Amygdala	gtexv6	ENSG00000272402	ENSG00000272402	-	MA
Amygdala	gtexv6	ENSG00000272462	ENSG00000272462	-	N
Amygdala	gtexv6	BTN3A3	ENSG00000111801	-	MG
Amygdala	gtexv6	PPP1R11	ENSG00000204619	-	N
Amygdala	gtexv6	HCG23	ENSG00000228962	-	N
Amygdala	gtexv6	MIR5004	ENSG00000264085	-	N
Amygdala	gtexv6	TBCC	ENSG00000124659	-	N
Amygdala	gtexv6	GNMT	ENSG00000124713	-	MA
Amygdala	gtexv6	PPP2R5D	ENSG00000112640	-	N
Amygdala	gtexv6	CRIP3	ENSG00000146215	-	MA
Amygdala	gtexv6	RP5-1120P11.1	ENSG00000237686	-	OLG
Amygdala	gtexv6	NFKBIE	ENSG00000146232	-	MG
Amygdala	gtexv6	TNFRSF21	ENSG00000146072	-	N
Amygdala	gtexv6	ENSG00000272541	ENSG00000272541	-	OLG
Amygdala	gtexv6	FKBP1C	ENSG00000198225	-	N
Amygdala	gtexv6	KHDC1	ENSG00000135314	-	N
Amygdala	gtexv6	RP11-553A21.3	ENSG00000231652	-	MA
Amygdala	gtexv6	ANKRD6	ENSG00000135299	-	N
Amygdala	gtexv6	EPHA7	ENSG00000135333	-	N
Amygdala	gtexv6	METTL24	ENSG00000053328	-	N
Amygdala	gtexv6	RP11-73O6.3	ENSG00000227678	-	N
Amygdala	gtexv6	TBPL1	ENSG00000028839	-	N
Amygdala	gtexv6	RP1-67K17.3	ENSG00000233138	-	N
Amygdala	gtexv6	HIVEP2	ENSG00000010818	-	N
Amygdala	gtexv6	STXBP5-AS1	ENSG00000233452	-	N
Amygdala	gtexv6	ENSG00000273132	ENSG00000273132	-	N
Amygdala	gtexv6	IPCEF1	ENSG00000074706	-	N
Amygdala	gtexv6	RP3-470B24.5	ENSG00000235994	-	N
Amygdala	gtexv6	KIF25	ENSG00000125337	-	OLG
Amygdala	gtexv6	LINC00574	ENSG00000231690	-	N
Amygdala	gtexv6	MICALL2	ENSG00000164877	-	MA
Amygdala	gtexv6	ZNF890P	ENSG00000159904	-	N
Amygdala	gtexv6	AC072052.7	ENSG00000231359	-	OLG
Amygdala	gtexv6	AC073343.13	ENSG00000228010	-	N
Amygdala	gtexv6	ETV1	ENSG00000006468	-	MA
Amygdala	gtexv6	SOSTDC1	ENSG00000171243	-	N
Amygdala	gtexv6	JAZF1	ENSG00000153814	-	N
Amygdala	gtexv6	DPY19L2P1	ENSG00000189212	-	N
Amygdala	gtexv6	ELMO1	ENSG00000155849	-	N
Amygdala	gtexv6	INHBA	ENSG00000122641	-	MG
Amygdala	gtexv6	SNHG15	ENSG00000232956	-	MG
Amygdala	gtexv6	GRB10	ENSG00000106070	-	N
Amygdala	gtexv6	SEC61G	ENSG00000132432	-	N
Amygdala	gtexv6	RP11-561N12.6	ENSG00000235349	-	N
Amygdala	gtexv6	INTS4L2	ENSG00000232270	-	N
Amygdala	gtexv6	FZD9	ENSG00000188763	-	OLG
Amygdala	gtexv6	GATSL2	ENSG00000198750	-	N
Amygdala	gtexv6	AC006014.7	ENSG00000242073	-	N
Amygdala	gtexv6	SRRM3	ENSG00000177679	-	N
Amygdala	gtexv6	ADAM22	ENSG00000008277	-	N
Amygdala	gtexv6	DLX6	ENSG00000006377	-	N
Amygdala	gtexv6	ASNS	ENSG00000070669	-	N
Amygdala	gtexv6	ENSG00000272782	ENSG00000272782	-	MG
Amygdala	gtexv6	PDAP1	ENSG00000106244	-	N
Amygdala	gtexv6	TRIM4	ENSG00000146833	-	MA
Amygdala	gtexv6	FBXO24	ENSG00000106336	-	MA
Amygdala	gtexv6	LHFPL3	ENSG00000187416	-	OLG
Amygdala	gtexv6	LAMB1	ENSG00000091136	-	N
Amygdala	gtexv6	ENSG00000273055	ENSG00000273055	-	N
Amygdala	gtexv6	RP11-274B21.8	ENSG00000270810	-	OLG
Amygdala	gtexv6	RP11-286H14.6	ENSG00000240685	-	MA
Amygdala	gtexv6	RP11-2E11.9	ENSG00000270953	-	N
Amygdala	gtexv6	KIAA1549	ENSG00000122778	-	N
Amygdala	gtexv6	TAS2R4	ENSG00000127364	-	N
Amygdala	gtexv6	AC093673.5	ENSG00000232533	-	MG
Amygdala	gtexv6	ZYX	ENSG00000159840	-	MG
Amygdala	gtexv6	EZH2	ENSG00000106462	-	MG
Amygdala	gtexv6	SSPO	ENSG00000197558	-	MA
Amygdala	gtexv6	ATG9B	ENSG00000181652	-	MG
Amygdala	gtexv6	AC005534.8	ENSG00000224903	-	MG
Amygdala	gtexv6	LINC00689	ENSG00000231419	-	OLG
Amygdala	gtexv6	MYOM2	ENSG00000036448	-	N
Amygdala	gtexv6	FAM66B	ENSG00000215374	-	N
Amygdala	gtexv6	ENSG00000272267	ENSG00000272267	-	MG
Amygdala	gtexv6	FAM66A	ENSG00000227888	-	MA
Amygdala	gtexv6	PNMA2	ENSG00000240694	-	N
Amygdala	gtexv6	STMN4	ENSG00000015592	-	N
Amygdala	gtexv6	TUBBP1	ENSG00000127589	-	N
Amygdala	gtexv6	RP11-350N15.3	ENSG00000254981	-	MG
Amygdala	gtexv6	CTD-2544N14.3	ENSG00000253645	-	N
Amygdala	gtexv6	RP11-1134I14.4	ENSG00000254348	-	N
Amygdala	gtexv6	CTD-2339F6.1	ENSG00000254139	-	OLG
Amygdala	gtexv6	RP11-32K4.2	ENSG00000254377	-	N
Amygdala	gtexv6	ENSG00000272192	ENSG00000272192	-	OLG
Amygdala	gtexv6	ENSG00000272138	ENSG00000272138	-	OLG
Amygdala	gtexv6	TPD52	ENSG00000076554	-	N
Amygdala	gtexv6	SLC10A5	ENSG00000253598	-	N
Amygdala	gtexv6	KLF10	ENSG00000155090	-	MG
Amygdala	gtexv6	ANGPT1	ENSG00000154188	-	MA
Amygdala	gtexv6	RSPO2	ENSG00000147655	-	N
Amygdala	gtexv6	KCNK9	ENSG00000169427	-	N
Amygdala	gtexv6	ARC	ENSG00000198576	-	MG
Amygdala	gtexv6	PLEC	ENSG00000178209	-	MA
Amygdala	gtexv6	OPLAH	ENSG00000178814	-	MA
Amygdala	gtexv6	TSSK5P1	ENSG00000227473	-	N
Amygdala	gtexv6	MROH1	ENSG00000179832	-	N
Amygdala	gtexv6	AQP3	ENSG00000165272	-	N
Amygdala	gtexv6	DNAJB5	ENSG00000137094	-	MG
Amygdala	gtexv6	OR13E1P	ENSG00000236083	-	N
Amygdala	gtexv6	IGFBPL1	ENSG00000137142	-	N
Amygdala	gtexv6	RP11-262H14.5	ENSG00000229422	-	N
Amygdala	gtexv6	FAM27E3	ENSG00000232833	-	MG
Amygdala	gtexv6	RP11-154P18.2	ENSG00000233765	-	MG
Amygdala	gtexv6	PSAT1	ENSG00000135069	-	MA
Amygdala	gtexv6	RP11-82L18.2	ENSG00000224945	-	MG
Amygdala	gtexv6	RP11-305L7.1	ENSG00000230537	-	MG
Amygdala	gtexv6	HIATL2	ENSG00000196312	-	N
Amygdala	gtexv6	RP11-498P14.5	ENSG00000203279	-	MG
Amygdala	gtexv6	NR4A3	ENSG00000119508	-	MG
Amygdala	gtexv6	MSANTD3	ENSG00000066697	-	MG
Amygdala	gtexv6	MIR600HG	ENSG00000236901	-	N
Amygdala	gtexv6	DENND1A	ENSG00000119522	-	N
Amygdala	gtexv6	SH2D3C	ENSG00000095370	-	N
Amygdala	gtexv6	SLC25A25	ENSG00000148339	-	MG
Amygdala	gtexv6	RP11-395P17.11	ENSG00000269988	-	MG
Amygdala	gtexv6	TRUB2	ENSG00000167112	-	N
Amygdala	gtexv6	SPTAN1	ENSG00000197694	-	N
Amygdala	gtexv6	PRRX2	ENSG00000167157	-	MG
Amygdala	gtexv6	CAMSAP1	ENSG00000130559	-	N
Amygdala	gtexv6	FAM69B	ENSG00000165716	-	N
Amygdala	gtexv6	RP11-229P13.22	ENSG00000229257	-	OLG
Amygdala	gtexv6	GRIN1	ENSG00000176884	-	N
Amygdala	gtexv6	PNPLA7	ENSG00000130653	-	MA
Amygdala	gtexv6	BEND7	ENSG00000165626	-	MA
Amygdala	gtexv6	FRMD4A	ENSG00000151474	-	N
Amygdala	gtexv6	NEBL-AS1	ENSG00000231920	-	OLG
Amygdala	gtexv6	YWHAZP3	ENSG00000229932	-	N
Amygdala	gtexv6	RP11-305E6.4	ENSG00000259994	-	N
Amygdala	gtexv6	ENSG00000272983	ENSG00000272983	-	N
Amygdala	gtexv6	RP11-517P14.2	ENSG00000230555	-	N
Amygdala	gtexv6	RP11-96B5.3	ENSG00000223502	-	OLG
Amygdala	gtexv6	PCDH15	ENSG00000150275	-	OLG
Amygdala	gtexv6	EGR2	ENSG00000122877	-	MG
Amygdala	gtexv6	H2AFY2	ENSG00000099284	-	N
Amygdala	gtexv6	NODAL	ENSG00000156574	-	N
Amygdala	gtexv6	NUDT13	ENSG00000166321	-	MG
Amygdala	gtexv6	RP11-345K20.2	ENSG00000229659	-	N
Amygdala	gtexv6	ZMIZ1-AS1	ENSG00000224596	-	MA
Amygdala	gtexv6	RP11-248C1.3	ENSG00000270670	-	MG
Amygdala	gtexv6	RP11-56M3.1	ENSG00000234043	-	MG
Amygdala	gtexv6	ENSG00000272817	ENSG00000272817	-	N
Amygdala	gtexv6	CYP2C8	ENSG00000138115	-	N
Amygdala	gtexv6	SLIT1	ENSG00000187122	-	N
Amygdala	gtexv6	FRAT2	ENSG00000181274	-	MG
Amygdala	gtexv6	PI4K2A	ENSG00000155252	-	N
Amygdala	gtexv6	CNNM1	ENSG00000119946	-	N
Amygdala	gtexv6	RP11-85A1.3	ENSG00000260475	-	MG
Amygdala	gtexv6	SEMA4G	ENSG00000095539	-	N
Amygdala	gtexv6	LDB1	ENSG00000198728	-	N
Amygdala	gtexv6	PPRC1	ENSG00000148840	-	MG
Amygdala	gtexv6	AFAP1L2	ENSG00000169129	-	OLG
Amygdala	gtexv6	RP11-498B4.5	ENSG00000232767	-	N
Amygdala	gtexv6	HSPA12A	ENSG00000165868	-	N
Amygdala	gtexv6	INPP5A	ENSG00000068383	-	N
Amygdala	gtexv6	RP11-326C3.7	ENSG00000254910	-	MA
Amygdala	gtexv6	CTD-2245O6.1	ENSG00000255153	-	OLG
Amygdala	gtexv6	TH	ENSG00000180176	-	N
Amygdala	gtexv6	SLC22A18	ENSG00000110628	-	MG
Amygdala	gtexv6	HBB	ENSG00000244734	-	OLG
Amygdala	gtexv6	TUB	ENSG00000166402	-	N
Amygdala	gtexv6	SNORA3	ENSG00000200983	-	MG
Amygdala	gtexv6	TMEM9B-AS1	ENSG00000254860	-	MA
Amygdala	gtexv6	PIK3C2A	ENSG00000011405	-	MA
Amygdala	gtexv6	NCR3LG1	ENSG00000188211	-	N
Amygdala	gtexv6	RP1-239B22.5	ENSG00000260196	-	N
Amygdala	gtexv6	TMEM86A	ENSG00000151117	-	N
Amygdala	gtexv6	PIGCP1	ENSG00000213713	-	N
Amygdala	gtexv6	RP4-683L5.1	ENSG00000255542	-	MG
Amygdala	gtexv6	TSPAN18	ENSG00000157570	-	N
Amygdala	gtexv6	PEX16	ENSG00000121680	-	N
Amygdala	gtexv6	NDUFS3	ENSG00000213619	-	N
Amygdala	gtexv6	RP11-794G24.1	ENSG00000256443	-	N
Amygdala	gtexv6	RP11-21A7A.2	ENSG00000256824	-	N
Amygdala	gtexv6	RP11-869B15.1	ENSG00000269290	-	N
Amygdala	gtexv6	KCNK7	ENSG00000173338	-	MG
Amygdala	gtexv6	KRT8P26	ENSG00000214659	-	N
Amygdala	gtexv6	RP11-867G23.8	ENSG00000255468	-	MA
Amygdala	gtexv6	KRTAP5-9	ENSG00000254997	-	MA
Amygdala	gtexv6	RP11-800A3.7	ENSG00000257038	-	MA
Amygdala	gtexv6	RP11-809N8.4	ENSG00000256448	-	N
Amygdala	gtexv6	RP11-707G14.1	ENSG00000256034	-	N
Amygdala	gtexv6	ARRB1	ENSG00000137486	-	N
Amygdala	gtexv6	CTD-2530H12.4	ENSG00000255326	-	N
Amygdala	gtexv6	RP11-7I15.3	ENSG00000254829	-	OLG
Amygdala	gtexv6	SYTL2	ENSG00000137501	-	N
Amygdala	gtexv6	RP11-712B9.5	ENSG00000270578	-	MG
Amygdala	gtexv6	SESN3	ENSG00000149212	-	MA
Amygdala	gtexv6	GRIA4	ENSG00000152578	-	N
Amygdala	gtexv6	SLN	ENSG00000170290	-	N
Amygdala	gtexv6	RP11-839D17.2	ENSG00000227487	-	N
Amygdala	gtexv6	BMPR1APS2	ENSG00000232460	-	MA
Amygdala	gtexv6	ARHGAP32	ENSG00000134909	-	N
Amygdala	gtexv6	RP11-713P17.3	ENSG00000204241	-	MG
Amygdala	gtexv6	ERC1	ENSG00000082805	-	N
Amygdala	gtexv6	RP4-816N1.6	ENSG00000258325	-	MG
Amygdala	gtexv6	RP11-599J14.2	ENSG00000256673	-	OLG
Amygdala	gtexv6	AC091814.2	ENSG00000225231	-	OLG
Amygdala	gtexv6	RP11-785H5.1	ENSG00000256537	-	N
Amygdala	gtexv6	ARNTL2	ENSG00000029153	-	N
Amygdala	gtexv6	RP11-860B13.1	ENSG00000256747	-	N
Amygdala	gtexv6	FGD4	ENSG00000139132	-	MA
Amygdala	gtexv6	CPNE8	ENSG00000139117	-	MG
Amygdala	gtexv6	C12orf54	ENSG00000177627	-	OLG
Amygdala	gtexv6	RND1	ENSG00000172602	-	MG
Amygdala	gtexv6	AQP6	ENSG00000086159	-	OLG
Amygdala	gtexv6	GPD1	ENSG00000167588	-	N
Amygdala	gtexv6	SCN8A	ENSG00000196876	-	N
Amygdala	gtexv6	NR4A1	ENSG00000123358	-	MG
Amygdala	gtexv6	PDE1B	ENSG00000123360	-	N
Amygdala	gtexv6	RP11-762I7.4	ENSG00000257509	-	MA
Amygdala	gtexv6	R3HDM2	ENSG00000179912	-	N
Amygdala	gtexv6	KIF5A	ENSG00000155980	-	N
Amygdala	gtexv6	PPM1H	ENSG00000111110	-	N
Amygdala	gtexv6	MSRB3	ENSG00000174099	-	MA
Amygdala	gtexv6	TRHDE	ENSG00000072657	-	N
Amygdala	gtexv6	RP11-290L1.4	ENSG00000257941	-	N
Amygdala	gtexv6	PPFIA2	ENSG00000139220	-	N
Amygdala	gtexv6	PLXNC1	ENSG00000136040	-	N
Amygdala	gtexv6	C12orf75	ENSG00000235162	-	MG
Amygdala	gtexv6	RP11-554D14.2	ENSG00000258072	-	N
Amygdala	gtexv6	SSH1	ENSG00000084112	-	N
Amygdala	gtexv6	CUX2	ENSG00000111249	-	N
Amygdala	gtexv6	MAPKAPK5-AS1	ENSG00000234608	-	N
Amygdala	gtexv6	HECTD4	ENSG00000173064	-	N
Amygdala	gtexv6	RP11-545P7.4	ENSG00000257286	-	N
Amygdala	gtexv6	SDSL	ENSG00000139410	-	MA
Amygdala	gtexv6	RNFT2	ENSG00000135119	-	N
Amygdala	gtexv6	CIT	ENSG00000122966	-	N
Amygdala	gtexv6	UNC119B	ENSG00000175970	-	MA
Amygdala	gtexv6	C12orf43	ENSG00000157895	-	N
Amygdala	gtexv6	VPS33A	ENSG00000139719	-	N
Amygdala	gtexv6	VPS37B	ENSG00000139722	-	N
Amygdala	gtexv6	ST6GALNAC4P1	ENSG00000233469	-	MG
Amygdala	gtexv6	C1QTNF9B-AS1	ENSG00000205861	-	N
Amygdala	gtexv6	SNORA27	ENSG00000207051	-	MG
Amygdala	gtexv6	FRY	ENSG00000073910	-	N
Amygdala	gtexv6	RP11-298P3.4	ENSG00000270008	-	MG
Amygdala	gtexv6	DGKH	ENSG00000102780	-	N
Amygdala	gtexv6	HS6ST3	ENSG00000185352	-	N
Amygdala	gtexv6	RP11-811P12.3	ENSG00000270581	-	N
Amygdala	gtexv6	TFDP1	ENSG00000198176	-	MA
Amygdala	gtexv6	REM2	ENSG00000139890	-	MG
Amygdala	gtexv6	MYH6	ENSG00000197616	-	MG
Amygdala	gtexv6	DCAF11	ENSG00000100897	-	N
Amygdala	gtexv6	FITM1	ENSG00000139914	-	MG
Amygdala	gtexv6	RP11-176H8.1	ENSG00000203546	-	OLG
Amygdala	gtexv6	RP11-317N8.5	ENSG00000258938	-	N
Amygdala	gtexv6	RPL13AP2	ENSG00000244053	-	OLG
Amygdala	gtexv6	GNG2	ENSG00000186469	-	N
Amygdala	gtexv6	RP11-368P15.3	ENSG00000258985	-	MG
Amygdala	gtexv6	SYT16	ENSG00000139973	-	N
Amygdala	gtexv6	RP5-1021I20.1	ENSG00000259065	-	OLG
Amygdala	gtexv6	NPC2	ENSG00000119655	-	MG
Amygdala	gtexv6	FOS	ENSG00000170345	-	MG
Amygdala	gtexv6	GSTZ1	ENSG00000100577	-	OLG
Amygdala	gtexv6	CHGA	ENSG00000100604	-	N
Amygdala	gtexv6	RP11-638I2.8	ENSG00000258666	-	MG
Amygdala	gtexv6	MIR770	ENSG00000211574	-	N
Amygdala	gtexv6	MEG8	ENSG00000258399	-	N
Amygdala	gtexv6	CTD-2017C7.2	ENSG00000259088	-	OLG
Amygdala	gtexv6	CINP	ENSG00000100865	-	N
Amygdala	gtexv6	CDC42BPB	ENSG00000198752	-	N
Amygdala	gtexv6	TEX22	ENSG00000226174	-	MA
Amygdala	gtexv6	RP11-566K19.6	ENSG00000259344	-	N
Amygdala	gtexv6	MAGEL2	ENSG00000254585	-	N
Amygdala	gtexv6	AC124309.1	ENSG00000179449	-	N
Amygdala	gtexv6	RP11-100M12.3	ENSG00000259168	-	N
Amygdala	gtexv6	ACTC1	ENSG00000159251	-	N
Amygdala	gtexv6	RP11-128A17.1	ENSG00000259460	-	MA
Amygdala	gtexv6	RP11-37C7.1	ENSG00000259580	-	N
Amygdala	gtexv6	SPTBN5	ENSG00000137877	-	MG
Amygdala	gtexv6	AC012379.1	ENSG00000235883	-	N
Amygdala	gtexv6	BCL2L10	ENSG00000137875	-	N
Amygdala	gtexv6	GNB5	ENSG00000069966	-	N
Amygdala	gtexv6	ARPP19	ENSG00000128989	-	N
Amygdala	gtexv6	PYGO1	ENSG00000171016	-	MA
Amygdala	gtexv6	MAP2K1	ENSG00000169032	-	N
Amygdala	gtexv6	RP11-138H8.6	ENSG00000259744	-	MG
Amygdala	gtexv6	RP11-797A18.6	ENSG00000269951	-	MG
Amygdala	gtexv6	ARNT2	ENSG00000172379	-	N
Amygdala	gtexv6	RP11-379K22.3	ENSG00000270919	-	N
Amygdala	gtexv6	RP11-752G15.9	ENSG00000259315	-	OLG
Amygdala	gtexv6	FAM103A1	ENSG00000169612	-	N
Amygdala	gtexv6	RP11-382A20.2	ENSG00000260579	-	N
Amygdala	gtexv6	RP11-182J1.14	ENSG00000259683	-	N
Amygdala	gtexv6	RN7SL417P	ENSG00000244056	-	N
Amygdala	gtexv6	RP11-158M2.3	ENSG00000259407	-	MG
Amygdala	gtexv6	RP11-158M2.4	ENSG00000259762	-	MG
Amygdala	gtexv6	RP11-158M2.5	ENSG00000259416	-	MG
Amygdala	gtexv6	CTD-2335A18.1	ENSG00000255571	-	N
Amygdala	gtexv6	ZNF710	ENSG00000140548	-	MA
Amygdala	gtexv6	ZNF774	ENSG00000196391	-	N
Amygdala	gtexv6	BLM	ENSG00000197299	-	OLG
Amygdala	gtexv6	CTD-3049M7.1	ENSG00000258754	-	OLG
Amygdala	gtexv6	PRKXP1	ENSG00000259205	-	N
Amygdala	gtexv6	TM2D3	ENSG00000184277	-	N
Amygdala	gtexv6	LA16c-361A3.3	ENSG00000261207	-	MG
Amygdala	gtexv6	RNPS1	ENSG00000205937	-	N
Amygdala	gtexv6	CCNF	ENSG00000162063	-	N
Amygdala	gtexv6	C16orf59	ENSG00000162062	-	N
Amygdala	gtexv6	CTD-3126B10.1	ENSG00000261093	-	N
Amygdala	gtexv6	ABAT	ENSG00000183044	-	N
Amygdala	gtexv6	RP11-152P23.2	ENSG00000260350	-	MG
Amygdala	gtexv6	RP11-297M9.2	ENSG00000260432	-	N
Amygdala	gtexv6	RP11-719K4.1	ENSG00000224712	-	N
Amygdala	gtexv6	PKD1P1	ENSG00000244257	-	N
Amygdala	gtexv6	CTD-2576D5.4	ENSG00000261448	-	N
Amygdala	gtexv6	CTA-363E6.7	ENSG00000260934	-	N
Amygdala	gtexv6	DCUN1D3	ENSG00000188215	-	MG
Amygdala	gtexv6	PDZD9	ENSG00000155714	-	N
Amygdala	gtexv6	UBFD1	ENSG00000103353	-	N
Amygdala	gtexv6	CTD-2196E14.6	ENSG00000260751	-	MG
Amygdala	gtexv6	CTD-2196E14.9	ENSG00000260482	-	N
Amygdala	gtexv6	CTD-2196E14.4	ENSG00000259806	-	N
Amygdala	gtexv6	AQP8	ENSG00000103375	-	MG
Amygdala	gtexv6	RP11-22P6.2	ENSG00000261766	-	N
Amygdala	gtexv6	CTB-134H23.2	ENSG00000196796	-	MG
Amygdala	gtexv6	RP11-231C14.3	ENSG00000254634	-	N
Amygdala	gtexv6	TGFB1I1	ENSG00000140682	-	MG
Amygdala	gtexv6	RRAD	ENSG00000166592	-	MG
Amygdala	gtexv6	CTD-2012K14.4	ENSG00000260894	-	N
Amygdala	gtexv6	RP11-615I2.2	ENSG00000260577	-	OLG
Amygdala	gtexv6	ZNF23	ENSG00000167377	-	N
Amygdala	gtexv6	HPR	ENSG00000261701	-	MG
Amygdala	gtexv6	RP5-991G20.4	ENSG00000259901	-	MA
Amygdala	gtexv6	TMEM170A	ENSG00000166822	-	MA
Amygdala	gtexv6	KCNG4	ENSG00000168418	-	OLG
Amygdala	gtexv6	GSE1	ENSG00000131149	-	N
Amygdala	gtexv6	ANKRD11	ENSG00000167522	-	N
Amygdala	gtexv6	AC137932.5	ENSG00000260279	-	MG
Amygdala	gtexv6	VPS9D1	ENSG00000075399	-	N
Amygdala	gtexv6	ABR	ENSG00000159842	-	N
Amygdala	gtexv6	MIR22HG	ENSG00000186594	-	MG
Amygdala	gtexv6	RP11-667K14.3	ENSG00000263050	-	MG
Amygdala	gtexv6	TAX1BP3	ENSG00000213977	-	MA
Amygdala	gtexv6	VMO1	ENSG00000182853	-	MG
Amygdala	gtexv6	WSCD1	ENSG00000179314	-	OLG
Amygdala	gtexv6	TXNDC17	ENSG00000129235	-	N
Amygdala	gtexv6	ELP5	ENSG00000170291	-	N
Amygdala	gtexv6	NEURL4	ENSG00000215041	-	N
Amygdala	gtexv6	ZBTB4	ENSG00000174282	-	N
Amygdala	gtexv6	KCNAB3	ENSG00000170049	-	N
Amygdala	gtexv6	ALOXE3	ENSG00000179148	-	MG
Amygdala	gtexv6	HES7	ENSG00000179111	-	MG
Amygdala	gtexv6	RASD1	ENSG00000108551	-	MG
Amygdala	gtexv6	RAI1	ENSG00000108557	-	N
Amygdala	gtexv6	RP11-815I9.5	ENSG00000265693	-	N
Amygdala	gtexv6	RP11-78O7.2	ENSG00000270091	-	N
Amygdala	gtexv6	RP11-344E13.3	ENSG00000233098	-	N
Amygdala	gtexv6	NLK	ENSG00000087095	-	N
Amygdala	gtexv6	TMEM97	ENSG00000109084	-	N
Amygdala	gtexv6	SARM1	ENSG00000004139	-	N
Amygdala	gtexv6	NEK8	ENSG00000160602	-	MA
Amygdala	gtexv6	RP11-40A13.1	ENSG00000266535	-	N
Amygdala	gtexv6	RP5-837J1.4	ENSG00000267457	-	OLG
Amygdala	gtexv6	CCL3	ENSG00000006075	-	MG
Amygdala	gtexv6	CCL4	ENSG00000129277	-	MG
Amygdala	gtexv6	ACACA	ENSG00000132142	-	N
Amygdala	gtexv6	LASP1	ENSG00000002834	-	N
Amygdala	gtexv6	THRA	ENSG00000126351	-	N
Amygdala	gtexv6	ZNF385C	ENSG00000187595	-	N
Amygdala	gtexv6	DHX58	ENSG00000108771	-	MA
Amygdala	gtexv6	HMGN2P15	ENSG00000214578	-	MG
Amygdala	gtexv6	KANSL1-AS1	ENSG00000214401	-	OLG
Amygdala	gtexv6	RP11-893F2.13	ENSG00000253730	-	MG
Amygdala	gtexv6	CHAD	ENSG00000136457	-	OLG
Amygdala	gtexv6	CACNA1G	ENSG00000006283	-	N
Amygdala	gtexv6	DGKE	ENSG00000153933	-	N
Amygdala	gtexv6	RP11-166P13.3	ENSG00000263004	-	OLG
Amygdala	gtexv6	MPO	ENSG00000005381	-	OLG
Amygdala	gtexv6	PPM1E	ENSG00000175175	-	N
Amygdala	gtexv6	TANC2	ENSG00000170921	-	N
Amygdala	gtexv6	ICT1	ENSG00000167862	-	N
Amygdala	gtexv6	ARMC7	ENSG00000125449	-	N
Amygdala	gtexv6	C1QTNF1	ENSG00000173918	-	MG
Amygdala	gtexv6	AC100791.1	ENSG00000184247	-	MA
Amygdala	gtexv6	CTD-2561B21.4	ENSG00000262313	-	N
Amygdala	gtexv6	RAB40B	ENSG00000141542	-	N
Amygdala	gtexv6	RP11-388C12.8	ENSG00000262410	-	MG
Amygdala	gtexv6	AP005530.2	ENSG00000263305	-	MG
Amygdala	gtexv6	GNAL	ENSG00000141404	-	N
Amygdala	gtexv6	RP11-379L18.1	ENSG00000267746	-	N
Amygdala	gtexv6	RP11-138H11.1	ENSG00000268873	-	MA
Amygdala	gtexv6	RP11-95O2.5	ENSG00000267707	-	N
Amygdala	gtexv6	SETBP1	ENSG00000152217	-	N
Amygdala	gtexv6	SMAD7	ENSG00000101665	-	MG
Amygdala	gtexv6	GRP	ENSG00000134443	-	MG
Amygdala	gtexv6	PARD6G	ENSG00000178184	-	MG
Amygdala	gtexv6	R3HDM4	ENSG00000198858	-	N
Amygdala	gtexv6	APC2	ENSG00000115266	-	N
Amygdala	gtexv6	DOT1L	ENSG00000104885	-	MG
Amygdala	gtexv6	AC010649.1	ENSG00000267448	-	N
Amygdala	gtexv6	ZFR2	ENSG00000105278	-	N
Amygdala	gtexv6	CTB-66B24.1	ENSG00000267299	-	OLG
Amygdala	gtexv6	TNFSF9	ENSG00000125657	-	MG
Amygdala	gtexv6	PEX11G	ENSG00000104883	-	OLG
Amygdala	gtexv6	FBN3	ENSG00000142449	-	N
Amygdala	gtexv6	ZNF69	ENSG00000198429	-	MG
Amygdala	gtexv6	CTD-3105H18.13	ENSG00000261280	-	MA
Amygdala	gtexv6	IER2	ENSG00000160888	-	MG
Amygdala	gtexv6	CTC-250I14.6	ENSG00000267598	-	MG
Amygdala	gtexv6	CACNA1A	ENSG00000141837	-	N
Amygdala	gtexv6	ZSWIM4	ENSG00000132003	-	MG
Amygdala	gtexv6	DDX39A	ENSG00000123136	-	MG
Amygdala	gtexv6	AC011537.3	ENSG00000268673	-	MG
Amygdala	gtexv6	TMEM221	ENSG00000188051	-	MA
Amygdala	gtexv6	TM6SF2	ENSG00000213996	-	MA
Amygdala	gtexv6	TSHZ3	ENSG00000121297	-	N
Amygdala	gtexv6	NFKBID	ENSG00000167604	-	MG
Amygdala	gtexv6	ZNF540	ENSG00000171817	-	N
Amygdala	gtexv6	CTD-2554C21.2	ENSG00000267640	-	MA
Amygdala	gtexv6	EIF3K	ENSG00000178982	-	N
Amygdala	gtexv6	ERF	ENSG00000105722	-	MG
Amygdala	gtexv6	CTC-512J12.4	ENSG00000267188	-	N
Amygdala	gtexv6	FOSB	ENSG00000125740	-	MG
Amygdala	gtexv6	OPA3	ENSG00000125741	-	N
Amygdala	gtexv6	IGFL4	ENSG00000204869	-	N
Amygdala	gtexv6	KCNJ14	ENSG00000182324	-	N
Amygdala	gtexv6	CTC-273B12.6	ENSG00000269423	-	N
Amygdala	gtexv6	PPP1R15A	ENSG00000087074	-	MG
Amygdala	gtexv6	NUCB1-AS1	ENSG00000235191	-	MG
Amygdala	gtexv6	TRPM4	ENSG00000130529	-	MA
Amygdala	gtexv6	SNORD35B	ENSG00000200530	-	MG
Amygdala	gtexv6	CPT1C	ENSG00000169169	-	N
Amygdala	gtexv6	CTD-3093M3.1	ENSG00000268816	-	MG
Amygdala	gtexv6	AC004076.9	ENSG00000268163	-	N
Amygdala	gtexv6	ZNF544	ENSG00000198131	-	N
Amygdala	gtexv6	CTD-2619J13.14	ENSG00000232098	-	N
Amygdala	gtexv6	RPL23AP79	ENSG00000213753	-	N
Amygdala	gtexv6	TRIB3	ENSG00000101255	-	MG
Amygdala	gtexv6	UBOX5-AS1	ENSG00000235958	-	N
Amygdala	gtexv6	ADAM33	ENSG00000149451	-	MA
Amygdala	gtexv6	FERMT1	ENSG00000101311	-	OLG
Amygdala	gtexv6	TASP1	ENSG00000089123	-	N
Amygdala	gtexv6	PET117	ENSG00000232838	-	N
Amygdala	gtexv6	RP4-718D20.3	ENSG00000232675	-	N
Amygdala	gtexv6	LINC00237	ENSG00000225127	-	OLG
Amygdala	gtexv6	NXT1	ENSG00000132661	-	MG
Amygdala	gtexv6	ENTPD6	ENSG00000197586	-	N
Amygdala	gtexv6	CTD-2514C3.1	ENSG00000204556	-	MA
Amygdala	gtexv6	RP3-324O17.4	ENSG00000101898	-	N
Amygdala	gtexv6	C20orf203	ENSG00000198547	-	MA
Amygdala	gtexv6	FAM83D	ENSG00000101447	-	MG
Amygdala	gtexv6	TOX2	ENSG00000124191	-	N
Amygdala	gtexv6	RP11-445H22.3	ENSG00000132832	-	N
Amygdala	gtexv6	NEURL2	ENSG00000124257	-	MG
Amygdala	gtexv6	BCAS4	ENSG00000124243	-	N
Amygdala	gtexv6	SAMD10	ENSG00000130590	-	N
Amygdala	gtexv6	MYT1	ENSG00000196132	-	OLG
Amygdala	gtexv6	BTG3	ENSG00000154640	-	MG
Amygdala	gtexv6	ATP5O	ENSG00000241837	-	N
Amygdala	gtexv6	AP000322.54	ENSG00000222018	-	N
Amygdala	gtexv6	TTC3-AS1	ENSG00000228677	-	N
Amygdala	gtexv6	BX322557.10	ENSG00000215447	-	N
Amygdala	gtexv6	AC006946.15	ENSG00000235478	-	N
Amygdala	gtexv6	XXbac-B476C20.9	ENSG00000225335	-	N
Amygdala	gtexv6	SLC25A1	ENSG00000100075	-	MA
Amygdala	gtexv6	XXbac-B135H6.15	ENSG00000237476	-	N
Amygdala	gtexv6	TUBA3FP	ENSG00000161149	-	N
Amygdala	gtexv6	TMEM191C	ENSG00000206140	-	N
Amygdala	gtexv6	GNAZ	ENSG00000128266	-	N
Amygdala	gtexv6	SGSM1	ENSG00000167037	-	N
Amygdala	gtexv6	MIAT	ENSG00000225783	-	N
Amygdala	gtexv6	CTA-211A9.5	ENSG00000244625	-	MG
Amygdala	gtexv6	NIPSNAP1	ENSG00000184117	-	N
Amygdala	gtexv6	CABP7	ENSG00000100314	-	N
Amygdala	gtexv6	LGALS1	ENSG00000100097	-	MA
Amygdala	gtexv6	PDGFB	ENSG00000100311	-	MG
Amygdala	gtexv6	MKL1	ENSG00000196588	-	N
Amygdala	gtexv6	TOB2	ENSG00000183864	-	MA
Amygdala	gtexv6	TCF20	ENSG00000100207	-	N
Amygdala	gtexv6	ENSG00000273145	ENSG00000273145	-	MG
Amygdala	gtexv6	ASMTL	ENSG00000169093	-	MA
Amygdala	gtexv6	U6	ENSG00000207332	-	MG
Amygdala	gtexv6	PIR	ENSG00000087842	-	MA
Amygdala	gtexv6	RAI2	ENSG00000131831	-	N
Amygdala	gtexv6	CDKL5	ENSG00000008086	-	N
Amygdala	gtexv6	FAM3C2	ENSG00000174028	-	N
Amygdala	gtexv6	NR0B1	ENSG00000169297	-	OLG
Amygdala	gtexv6	RP6-99M1.2	ENSG00000270069	-	MG
Amygdala	gtexv6	SLC9A7	ENSG00000065923	-	N
Amygdala	gtexv6	INE1	ENSG00000224975	-	MG
Amygdala	gtexv6	FOXP3	ENSG00000049768	-	N
Amygdala	gtexv6	FAAH2	ENSG00000165591	-	N
Amygdala	gtexv6	RP6-201G10.2	ENSG00000260118	-	MA
Amygdala	gtexv6	NHSL2	ENSG00000204131	-	N
Amygdala	gtexv6	TTC3P1	ENSG00000215105	-	N
Amygdala	gtexv6	ENSG00000272294	ENSG00000272294	-	N
Amygdala	gtexv6	TCEAL4	ENSG00000133142	-	N
Amygdala	gtexv6	MUM1L1	ENSG00000157502	-	N
Amygdala	gtexv6	FRMPD3	ENSG00000147234	-	N
Amygdala	gtexv6	LONRF3	ENSG00000175556	-	MG
Amygdala	gtexv6	NKRF	ENSG00000186416	-	N
Amygdala	gtexv6	SOX3	ENSG00000134595	-	OLG
Amygdala	gtexv6	CDR1	ENSG00000184258	-	OLG
Amygdala	gtexv6	IDS	ENSG00000010404	-	N
Amygdala	gtexv6	CXorf40A	ENSG00000197620	-	N
Amygdala	gtexv6	PNMA3	ENSG00000183837	-	N
Amygdala	gtexv6	snoU13	ENSG00000239037	-	MG
Amygdala	gtexv6	ZFP92	ENSG00000189420	-	N
Amygdala	gtexv6	HAUS7	ENSG00000213397	-	MA
Amygdala	gtexv6	MECP2	ENSG00000169057	-	N
Amygdala	gtexv6	DNASE1L1	ENSG00000013563	-	N
Amygdala	gtexv6	MT-TV	ENSG00000210077	-	OLG
Amygdala	gtexv6	MT-ND1	ENSG00000198888	-	OLG
Amygdala	gtexv6	MT-TM	ENSG00000210112	-	OLG
Amygdala	gtexv6	MT-ND2	ENSG00000198763	-	OLG
Amygdala	gtexv6	MT-CO1	ENSG00000198804	-	OLG
Amygdala	gtexv6	MT-TS1	ENSG00000210151	-	OLG
Amygdala	gtexv6	MT-CO2	ENSG00000198712	-	OLG
Amygdala	gtexv6	MT-ND3	ENSG00000198840	-	OLG
Amygdala	gtexv6	MT-TR	ENSG00000210174	-	OLG
Amygdala	gtexv6	MT-TL2	ENSG00000210191	-	OLG
Amygdala	gtexv6	MT-ND5	ENSG00000198786	-	OLG
Amygdala	gtexv6	MT-ND6	ENSG00000198695	-	OLG
Amygdala	gtexv6	MT-CYB	ENSG00000198727	-	OLG
Amygdala	gtexv6	AP006222.2	ENSG00000228463	-	N
Amygdala	gtexv6	RP11-465B22.3	ENSG00000217801	-	N
Amygdala	gtexv6	AL645728.1	ENSG00000215014	-	N
Amygdala	gtexv6	SLC35E2	ENSG00000215790	-	N
Amygdala	gtexv6	ENSG00000272449	ENSG00000272449	-	OLG
Amygdala	gtexv6	CEP104	ENSG00000116198	-	OLG
Amygdala	gtexv6	NOL9	ENSG00000162408	-	N
Amygdala	gtexv6	ERRFI1	ENSG00000116285	-	MG
Amygdala	gtexv6	PRDM2	ENSG00000116731	-	N
Amygdala	gtexv6	RAP1GAP	ENSG00000076864	-	N
Amygdala	gtexv6	GPATCH3	ENSG00000198746	-	OLG
Amygdala	gtexv6	SLC9A1	ENSG00000090020	-	N
Amygdala	gtexv6	GPR3	ENSG00000181773	-	MG
Amygdala	gtexv6	SESN2	ENSG00000130766	-	MG
Amygdala	gtexv6	RP4-622L5.2	ENSG00000250135	-	N
Amygdala	gtexv6	ADC	ENSG00000142920	-	OLG
Amygdala	gtexv6	SMIM12-AS1	ENSG00000230163	-	MG
Amygdala	gtexv6	RP11-268J15.5	ENSG00000116883	-	N
Amygdala	gtexv6	CDCA8	ENSG00000134690	-	OLG
Amygdala	gtexv6	IPO13	ENSG00000117408	-	OLG
Amygdala	gtexv6	RNF220	ENSG00000187147	-	OLG
Amygdala	gtexv6	RP11-269F19.2	ENSG00000225721	-	MG
Amygdala	gtexv6	PIK3R3	ENSG00000117461	-	MG
Amygdala	gtexv6	FAAH	ENSG00000117480	-	OLG
Amygdala	gtexv6	ENSG00000271782	ENSG00000271782	-	N
Amygdala	gtexv6	SELRC1	ENSG00000162377	-	N
Amygdala	gtexv6	RP5-1103B4.3	ENSG00000236341	-	N
Amygdala	gtexv6	JUN	ENSG00000177606	-	MG
Amygdala	gtexv6	DIRAS3	ENSG00000162595	-	N
Amygdala	gtexv6	LPHN2	ENSG00000117114	-	N
Amygdala	gtexv6	MED28P8	ENSG00000242598	-	MA
Amygdala	gtexv6	ENSG00000272931	ENSG00000272931	-	MG
Amygdala	gtexv6	CCDC18	ENSG00000122483	-	MG
Amygdala	gtexv6	RP11-272L13.3	ENSG00000269998	-	N
Amygdala	gtexv6	GPR88	ENSG00000181656	-	N
Amygdala	gtexv6	KIAA1324	ENSG00000116299	-	N
Amygdala	gtexv6	RBM15	ENSG00000162775	-	MG
Amygdala	gtexv6	RP11-96K19.2	ENSG00000232811	-	MG
Amygdala	gtexv6	RP11-31F15.1	ENSG00000226419	-	MG
Amygdala	gtexv6	MAGI3	ENSG00000081026	-	N
Amygdala	gtexv6	NHLH2	ENSG00000177551	-	N
Amygdala	gtexv6	ATP1A1	ENSG00000163399	-	N
Amygdala	gtexv6	HIST2H2BA	ENSG00000223345	-	MG
Amygdala	gtexv6	ENSG00000272583	ENSG00000272583	-	N
Amygdala	gtexv6	PPIAL4G	ENSG00000236334	-	N
Amygdala	gtexv6	AL358813.2	ENSG00000203815	-	N
Amygdala	gtexv6	CTSK	ENSG00000143387	-	OLG
Amygdala	gtexv6	TUFT1	ENSG00000143367	-	N
Amygdala	gtexv6	OAZ3	ENSG00000143450	-	N
Amygdala	gtexv6	AL450992.2	ENSG00000234614	-	N
Amygdala	gtexv6	SNORA58	ENSG00000201129	-	N
Amygdala	gtexv6	UBE2Q1	ENSG00000160714	-	N
Amygdala	gtexv6	ZBTB7B	ENSG00000160685	-	MG
Amygdala	gtexv6	TRIM46	ENSG00000163462	-	N
Amygdala	gtexv6	RUSC1	ENSG00000160753	-	N
Amygdala	gtexv6	ARHGEF2	ENSG00000116584	-	OLG
Amygdala	gtexv6	GPATCH4	ENSG00000160818	-	N
Amygdala	gtexv6	CRABP2	ENSG00000143320	-	N
Amygdala	gtexv6	ISG20L2	ENSG00000143319	-	MG
Amygdala	gtexv6	ETV3	ENSG00000117036	-	MG
Amygdala	gtexv6	ENSG00000272668	ENSG00000272668	-	MA
Amygdala	gtexv6	KCNJ9	ENSG00000162728	-	OLG
Amygdala	gtexv6	RP11-179G5.4	ENSG00000235082	-	N
Amygdala	gtexv6	NHLH1	ENSG00000171786	-	N
Amygdala	gtexv6	HSPA6	ENSG00000173110	-	MG
Amygdala	gtexv6	HSPA7	ENSG00000225217	-	MG
Amygdala	gtexv6	RP11-479J7.2	ENSG00000229588	-	N
Amygdala	gtexv6	RP4-782G3.1	ENSG00000237096	-	N
Amygdala	gtexv6	ILDR2	ENSG00000143195	-	N
Amygdala	gtexv6	SLC19A2	ENSG00000117479	-	MG
Amygdala	gtexv6	AL021068.1	ENSG00000213062	-	N
Amygdala	gtexv6	KIFAP3	ENSG00000075945	-	N
Amygdala	gtexv6	AL356475.1	ENSG00000203260	-	OLG
Amygdala	gtexv6	RP4-593C16.3	ENSG00000260938	-	N
Amygdala	gtexv6	IER5	ENSG00000162783	-	MG
Amygdala	gtexv6	ENSG00000272198	ENSG00000272198	-	MG
Amygdala	gtexv6	ENSG00000272880	ENSG00000272880	-	N
Amygdala	gtexv6	ASCL5	ENSG00000232237	-	N
Amygdala	gtexv6	RP11-134P9.3	ENSG00000231507	-	MG
Amygdala	gtexv6	KLHDC8A	ENSG00000162873	-	N
Amygdala	gtexv6	RP11-61J19.4	ENSG00000260805	-	MG
Amygdala	gtexv6	ATF3	ENSG00000162772	-	MG
Amygdala	gtexv6	MORF4L1P1	ENSG00000218283	-	N
Amygdala	gtexv6	RP11-504P24.4	ENSG00000185495	-	MG
Amygdala	gtexv6	RP11-3L21.2	ENSG00000229400	-	N
Amygdala	gtexv6	CDC42BPA	ENSG00000143776	-	OLG
Amygdala	gtexv6	SIPA1L2	ENSG00000116991	-	MG
Amygdala	gtexv6	RPS7P3	ENSG00000231940	-	MG
Amygdala	gtexv6	ACTN2	ENSG00000077522	-	N
Amygdala	gtexv6	KIF26B	ENSG00000162849	-	OLG
Amygdala	gtexv6	OR2L13	ENSG00000196071	-	OLG
Amygdala	gtexv6	ENSG00000272002	ENSG00000272002	-	N
Amygdala	gtexv6	RP11-434B12.1	ENSG00000260837	-	N
Amygdala	gtexv6	GRHL1	ENSG00000134317	-	MG
Amygdala	gtexv6	RP11-254F7.2	ENSG00000260077	-	N
Amygdala	gtexv6	RN7SL832P	ENSG00000243819	-	MG
Amygdala	gtexv6	AC064875.2	ENSG00000225649	-	OLG
Amygdala	gtexv6	KCNS3	ENSG00000170745	-	OLG
Amygdala	gtexv6	RP11-111J6.2	ENSG00000260331	-	N
Amygdala	gtexv6	OTOF	ENSG00000115155	-	OLG
Amygdala	gtexv6	DPYSL5	ENSG00000157851	-	OLG
Amygdala	gtexv6	ENSG00000272056	ENSG00000272056	-	N
Amygdala	gtexv6	ENSG00000272148	ENSG00000272148	-	N
Amygdala	gtexv6	PLB1	ENSG00000163803	-	MG
Amygdala	gtexv6	GALNT14	ENSG00000158089	-	N
Amygdala	gtexv6	AC020594.5	ENSG00000237133	-	N
Amygdala	gtexv6	AC007390.5	ENSG00000218739	-	N
Amygdala	gtexv6	CDC42EP3	ENSG00000163171	-	N
Amygdala	gtexv6	SLC8A1-AS1	ENSG00000227028	-	N
Amygdala	gtexv6	PKDCC	ENSG00000162878	-	N
Amygdala	gtexv6	RP11-333I13.1	ENSG00000260977	-	N
Amygdala	gtexv6	MCFD2	ENSG00000180398	-	N
Amygdala	gtexv6	FANCL	ENSG00000115392	-	OLG
Amygdala	gtexv6	MXD1	ENSG00000059728	-	MG
Amygdala	gtexv6	FNBP1P1	ENSG00000257800	-	OLG
Amygdala	gtexv6	WDR54	ENSG00000005448	-	N
Amygdala	gtexv6	AC016716.2	ENSG00000224731	-	OLG
Amygdala	gtexv6	ST3GAL5	ENSG00000115525	-	N
Amygdala	gtexv6	PLGLB2	ENSG00000125551	-	N
Amygdala	gtexv6	RP11-575H3.1	ENSG00000261600	-	OLG
Amygdala	gtexv6	ADRA2B	ENSG00000222040	-	MG
Amygdala	gtexv6	AC159540.1	ENSG00000230606	-	N
Amygdala	gtexv6	C2orf15	ENSG00000241962	-	N
Amygdala	gtexv6	EIF5B	ENSG00000158417	-	OLG
Amygdala	gtexv6	ENSG00000273306	ENSG00000273306	-	MG
Amygdala	gtexv6	SLC9A2	ENSG00000115616	-	N
Amygdala	gtexv6	NCK2	ENSG00000071051	-	MG
Amygdala	gtexv6	SH3RF3-AS1	ENSG00000259863	-	MG
Amygdala	gtexv6	TTL	ENSG00000114999	-	OLG
Amygdala	gtexv6	C1QL2	ENSG00000144119	-	OLG
Amygdala	gtexv6	ENSG00000272789	ENSG00000272789	-	MA
Amygdala	gtexv6	GPR17	ENSG00000144230	-	OLG
Amygdala	gtexv6	C2orf27A	ENSG00000197927	-	OLG
Amygdala	gtexv6	AC098826.5	ENSG00000227745	-	N
Amygdala	gtexv6	FAM201B	ENSG00000230992	-	N
Amygdala	gtexv6	AC062021.1	ENSG00000226939	-	OLG
Amygdala	gtexv6	KIF5C	ENSG00000168280	-	N
Amygdala	gtexv6	RND3	ENSG00000115963	-	MG
Amygdala	gtexv6	RP11-546J1.1	ENSG00000270557	-	OLG
Amygdala	gtexv6	DAPL1	ENSG00000163331	-	OLG
Amygdala	gtexv6	GRB14	ENSG00000115290	-	N
Amygdala	gtexv6	AC013463.2	ENSG00000236283	-	N
Amygdala	gtexv6	AC068039.4	ENSG00000228389	-	N
Amygdala	gtexv6	AC005540.3	ENSG00000235852	-	N
Amygdala	gtexv6	TMEFF2	ENSG00000144339	-	N
Amygdala	gtexv6	U6	ENSG00000201499	-	N
Amygdala	gtexv6	ENSG00000272851	ENSG00000272851	-	MG
Amygdala	gtexv6	VWC2L	ENSG00000174453	-	N
Amygdala	gtexv6	RNF25	ENSG00000163481	-	N
Amygdala	gtexv6	DES	ENSG00000175084	-	OLG
Amygdala	gtexv6	RP11-316O14.1	ENSG00000268603	-	MG
Amygdala	gtexv6	ASIC4	ENSG00000072182	-	OLG
Amygdala	gtexv6	INHA	ENSG00000123999	-	MA
Amygdala	gtexv6	B3GNT7	ENSG00000156966	-	OLG
Amygdala	gtexv6	AC073254.1	ENSG00000237126	-	N
Amygdala	gtexv6	AGAP1	ENSG00000157985	-	N
Amygdala	gtexv6	RAB17	ENSG00000124839	-	MG
Amygdala	gtexv6	LRRFIP1	ENSG00000124831	-	MG
Amygdala	gtexv6	PER2	ENSG00000132326	-	MG
Amygdala	gtexv6	AC114730.3	ENSG00000224272	-	OLG
Amygdala	gtexv6	NEU4	ENSG00000204099	-	OLG
Amygdala	gtexv6	LRRN1	ENSG00000175928	-	OLG
Amygdala	gtexv6	BHLHE40-AS1	ENSG00000235831	-	MG
Amygdala	gtexv6	AC026202.3	ENSG00000233912	-	MG
Amygdala	gtexv6	XPC	ENSG00000154767	-	OLG
Amygdala	gtexv6	AC098614.2	ENSG00000213846	-	MG
Amygdala	gtexv6	TRANK1	ENSG00000168016	-	N
Amygdala	gtexv6	C3orf35	ENSG00000198590	-	MG
Amygdala	gtexv6	MYRIP	ENSG00000170011	-	N
Amygdala	gtexv6	ZNF621	ENSG00000172888	-	OLG
Amygdala	gtexv6	RP4-555D20.2	ENSG00000261786	-	N
Amygdala	gtexv6	CCDC12	ENSG00000160799	-	N
Amygdala	gtexv6	Y_RNA	ENSG00000199476	-	N
Amygdala	gtexv6	MIR711	ENSG00000211535	-	MG
Amygdala	gtexv6	CELSR3	ENSG00000008300	-	N
Amygdala	gtexv6	ENSG00000272434	ENSG00000272434	-	MG
Amygdala	gtexv6	RNF123	ENSG00000164068	-	N
Amygdala	gtexv6	TRAIP	ENSG00000183763	-	N
Amygdala	gtexv6	IFRD2	ENSG00000214706	-	MG
Amygdala	gtexv6	DOCK3	ENSG00000088538	-	N
Amygdala	gtexv6	DUSP7	ENSG00000164086	-	OLG
Amygdala	gtexv6	TWF2	ENSG00000247596	-	N
Amygdala	gtexv6	SYNPR	ENSG00000163630	-	N
Amygdala	gtexv6	ENSG00000272690	ENSG00000272690	-	N
Amygdala	gtexv6	RP11-159G9.5	ENSG00000229729	-	OLG
Amygdala	gtexv6	NXPE3	ENSG00000144815	-	OLG
Amygdala	gtexv6	CCDC80	ENSG00000091986	-	MG
Amygdala	gtexv6	RP11-435F17.3	ENSG00000241889	-	MG
Amygdala	gtexv6	MIR568	ENSG00000207770	-	OLG
Amygdala	gtexv6	SLC12A8	ENSG00000221955	-	N
Amygdala	gtexv6	ABTB1	ENSG00000114626	-	N
Amygdala	gtexv6	RAB6B	ENSG00000154917	-	N
Amygdala	gtexv6	SPSB4	ENSG00000175093	-	OLG
Amygdala	gtexv6	ACPL2	ENSG00000155893	-	N
Amygdala	gtexv6	MED12L	ENSG00000144893	-	MG
Amygdala	gtexv6	C3orf33	ENSG00000174928	-	N
Amygdala	gtexv6	CCNL1	ENSG00000163660	-	MG
Amygdala	gtexv6	PTX3	ENSG00000163661	-	MG
Amygdala	gtexv6	ENSG00000271778	ENSG00000271778	-	N
Amygdala	gtexv6	IFT80	ENSG00000068885	-	OLG
Amygdala	gtexv6	BCHE	ENSG00000114200	-	OLG
Amygdala	gtexv6	ACTRT3	ENSG00000184378	-	MG
Amygdala	gtexv6	RP11-816J6.3	ENSG00000269889	-	MG
Amygdala	gtexv6	RPL22L1	ENSG00000163584	-	MG
Amygdala	gtexv6	LRRFIP1P1	ENSG00000240429	-	MG
Amygdala	gtexv6	MCF2L2	ENSG00000053524	-	N
Amygdala	gtexv6	FAM131A	ENSG00000175182	-	N
Amygdala	gtexv6	CLDN1	ENSG00000163347	-	OLG
Amygdala	gtexv6	AC046143.7	ENSG00000233058	-	N
Amygdala	gtexv6	AC069513.4	ENSG00000229178	-	OLG
Amygdala	gtexv6	RP11-572O17.1	ENSG00000270195	-	MG
Amygdala	gtexv6	MIR4800	ENSG00000265080	-	N
Amygdala	gtexv6	NSG1	ENSG00000168824	-	N
Amygdala	gtexv6	STK32B	ENSG00000152953	-	N
Amygdala	gtexv6	ENSG00000272620	ENSG00000272620	-	MG
Amygdala	gtexv6	AFAP1	ENSG00000196526	-	N
Amygdala	gtexv6	HMX1	ENSG00000215612	-	OLG
Amygdala	gtexv6	SLC2A9	ENSG00000109667	-	MG
Amygdala	gtexv6	LAP3	ENSG00000002549	-	MG
Amygdala	gtexv6	CCDC149	ENSG00000181982	-	N
Amygdala	gtexv6	ATP8A1	ENSG00000124406	-	OLG
Amygdala	gtexv6	ENSG00000273369	ENSG00000273369	-	N
Amygdala	gtexv6	KIAA1211	ENSG00000109265	-	N
Amygdala	gtexv6	PRKG2	ENSG00000138669	-	OLG
Amygdala	gtexv6	RASGEF1B	ENSG00000138670	-	N
Amygdala	gtexv6	RP11-84C13.2	ENSG00000270720	-	OLG
Amygdala	gtexv6	TSPAN5	ENSG00000168785	-	N
Amygdala	gtexv6	CCDC109B	ENSG00000005059	-	MG
Amygdala	gtexv6	CCRN4L	ENSG00000151014	-	MG
Amygdala	gtexv6	ENSG00000273472	ENSG00000273472	-	N
Amygdala	gtexv6	RP11-481K16.2	ENSG00000248924	-	OLG
Amygdala	gtexv6	NPY1R	ENSG00000164128	-	N
Amygdala	gtexv6	ENSG00000272646	ENSG00000272646	-	N
Amygdala	gtexv6	WWC2	ENSG00000151718	-	OLG
Amygdala	gtexv6	SNX25	ENSG00000109762	-	N
Amygdala	gtexv6	LRP2BP	ENSG00000109771	-	MG
Amygdala	gtexv6	AHRR	ENSG00000063438	-	N
Amygdala	gtexv6	RP11-480D4.3	ENSG00000247516	-	N
Amygdala	gtexv6	SEMA5A	ENSG00000112902	-	N
Amygdala	gtexv6	CTD-2256P15.2	ENSG00000259802	-	N
Amygdala	gtexv6	RP11-54F2.1	ENSG00000251196	-	N
Amygdala	gtexv6	CTNND2	ENSG00000169862	-	N
Amygdala	gtexv6	GDNF	ENSG00000168621	-	MG
Amygdala	gtexv6	CTD-2636A23.2	ENSG00000261604	-	N
Amygdala	gtexv6	NNT	ENSG00000112992	-	N
Amygdala	gtexv6	SGTB	ENSG00000197860	-	N
Amygdala	gtexv6	CARTPT	ENSG00000164326	-	N
Amygdala	gtexv6	U6	ENSG00000199645	-	N
Amygdala	gtexv6	HMGCR	ENSG00000113161	-	N
Amygdala	gtexv6	RP11-466P24.7	ENSG00000266045	-	N
Amygdala	gtexv6	CTD-2193P3.2	ENSG00000249772	-	N
Amygdala	gtexv6	CTC-467M3.1	ENSG00000245864	-	N
Amygdala	gtexv6	CTC-467M3.3	ENSG00000250377	-	N
Amygdala	gtexv6	GPR150	ENSG00000178015	-	N
Amygdala	gtexv6	ENSG00000271797	ENSG00000271797	-	N
Amygdala	gtexv6	FEM1C	ENSG00000145780	-	MG
Amygdala	gtexv6	SLC22A4	ENSG00000197208	-	MG
Amygdala	gtexv6	EGR1	ENSG00000120738	-	MG
Amygdala	gtexv6	PCDHA3	ENSG00000255408	-	N
Amygdala	gtexv6	PCDHAC2	ENSG00000243232	-	N
Amygdala	gtexv6	PCDHGC4	ENSG00000242419	-	N
Amygdala	gtexv6	DIAPH1	ENSG00000131504	-	N
Amygdala	gtexv6	RELL2	ENSG00000164620	-	N
Amygdala	gtexv6	SPRY4	ENSG00000187678	-	OLG
Amygdala	gtexv6	PLAC8L1	ENSG00000173261	-	N
Amygdala	gtexv6	ABLIM3	ENSG00000173210	-	N
Amygdala	gtexv6	PCYOX1L	ENSG00000145882	-	N
Amygdala	gtexv6	KCNMB1	ENSG00000145936	-	MG
Amygdala	gtexv6	CTB-79E8.3	ENSG00000253683	-	N
Amygdala	gtexv6	DRD1	ENSG00000184845	-	N
Amygdala	gtexv6	FAM153B	ENSG00000182230	-	N
Amygdala	gtexv6	RP11-843P14.2	ENSG00000250909	-	N
Amygdala	gtexv6	GPRIN1	ENSG00000169258	-	N
Amygdala	gtexv6	RP11-1101H11.1	ENSG00000249849	-	N
Amygdala	gtexv6	FAM153A	ENSG00000170074	-	N
Amygdala	gtexv6	FAM153C	ENSG00000204677	-	N
Amygdala	gtexv6	RP11-281O15.4	ENSG00000254035	-	N
Amygdala	gtexv6	RASGEF1C	ENSG00000146090	-	N
Amygdala	gtexv6	DSP	ENSG00000096696	-	MG
Amygdala	gtexv6	TXNDC5	ENSG00000239264	-	MG
Amygdala	gtexv6	TBC1D7	ENSG00000145979	-	N
Amygdala	gtexv6	GFOD1-AS1	ENSG00000237786	-	N
Amygdala	gtexv6	SIRT5	ENSG00000124523	-	N
Amygdala	gtexv6	ENSG00000271888	ENSG00000271888	-	OLG
Amygdala	gtexv6	JARID2-AS1	ENSG00000235488	-	MG
Amygdala	gtexv6	E2F3	ENSG00000112242	-	N
Amygdala	gtexv6	SOX4	ENSG00000124766	-	OLG
Amygdala	gtexv6	GPLD1	ENSG00000112293	-	N
Amygdala	gtexv6	ACOT13	ENSG00000112304	-	N
Amygdala	gtexv6	ENSG00000272462	ENSG00000272462	-	N
Amygdala	gtexv6	RN7SL471P	ENSG00000263426	-	N
Amygdala	gtexv6	TRIM26	ENSG00000234127	-	MG
Amygdala	gtexv6	PRR3	ENSG00000204576	-	N
Amygdala	gtexv6	ENSG00000272273	ENSG00000272273	-	MG
Amygdala	gtexv6	ENSG00000272501	ENSG00000272501	-	N
Amygdala	gtexv6	EHMT2	ENSG00000204371	-	N
Amygdala	gtexv6	MIR5004	ENSG00000264085	-	N
Amygdala	gtexv6	GRM4	ENSG00000124493	-	N
Amygdala	gtexv6	SLC26A8	ENSG00000112053	-	N
Amygdala	gtexv6	TDRG1	ENSG00000204091	-	MG
Amygdala	gtexv6	NFYA	ENSG00000001167	-	OLG
Amygdala	gtexv6	TRERF1	ENSG00000124496	-	N
Amygdala	gtexv6	TBCC	ENSG00000124659	-	N
Amygdala	gtexv6	NFKBIE	ENSG00000146232	-	MG
Amygdala	gtexv6	TNFRSF21	ENSG00000146072	-	N
Amygdala	gtexv6	RP1-27K12.4	ENSG00000249379	-	OLG
Amygdala	gtexv6	ENSG00000272541	ENSG00000272541	-	MA
Amygdala	gtexv6	LINC00680	ENSG00000215190	-	N
Amygdala	gtexv6	FKBP1C	ENSG00000198225	-	N
Amygdala	gtexv6	COL9A1	ENSG00000112280	-	OLG
Amygdala	gtexv6	SMAP1	ENSG00000112305	-	N
Amygdala	gtexv6	RP1-232L24.3	ENSG00000231533	-	N
Amygdala	gtexv6	MRAP2	ENSG00000135324	-	N
Amygdala	gtexv6	ANKRD6	ENSG00000135299	-	N
Amygdala	gtexv6	EPHA7	ENSG00000135333	-	N
Amygdala	gtexv6	POPDC3	ENSG00000132429	-	N
Amygdala	gtexv6	RP11-425D10.10	ENSG00000260273	-	OLG
Amygdala	gtexv6	DCBLD1	ENSG00000164465	-	N
Amygdala	gtexv6	PTPRK	ENSG00000152894	-	OLG
Amygdala	gtexv6	RP11-73O6.3	ENSG00000227678	-	N
Amygdala	gtexv6	ALDH8A1	ENSG00000118514	-	N
Amygdala	gtexv6	ENSG00000272189	ENSG00000272189	-	N
Amygdala	gtexv6	HIVEP2	ENSG00000010818	-	N
Amygdala	gtexv6	LRP11	ENSG00000120256	-	N
Amygdala	gtexv6	ULBP2	ENSG00000131015	-	MG
Amygdala	gtexv6	AKAP12	ENSG00000131016	-	N
Amygdala	gtexv6	IPCEF1	ENSG00000074706	-	N
Amygdala	gtexv6	TIAM2	ENSG00000146426	-	N
Amygdala	gtexv6	ZDHHC14	ENSG00000175048	-	N
Amygdala	gtexv6	TULP4	ENSG00000130338	-	OLG
Amygdala	gtexv6	PNLDC1	ENSG00000146453	-	N
Amygdala	gtexv6	SLC22A3	ENSG00000146477	-	MA
Amygdala	gtexv6	ENSG00000272848	ENSG00000272848	-	OLG
Amygdala	gtexv6	PHF10	ENSG00000130024	-	OLG
Amygdala	gtexv6	LINC00574	ENSG00000231690	-	N
Amygdala	gtexv6	FAM20C	ENSG00000177706	-	MG
Amygdala	gtexv6	ZNF890P	ENSG00000159904	-	N
Amygdala	gtexv6	FSCN1	ENSG00000075618	-	OLG
Amygdala	gtexv6	ZNF815P	ENSG00000235944	-	N
Amygdala	gtexv6	AC072052.7	ENSG00000231359	-	MA
Amygdala	gtexv6	AC073343.13	ENSG00000228010	-	N
Amygdala	gtexv6	PMS2CL	ENSG00000187953	-	N
Amygdala	gtexv6	SOSTDC1	ENSG00000171243	-	N
Amygdala	gtexv6	AK3P3	ENSG00000230042	-	OLG
Amygdala	gtexv6	NPY	ENSG00000122585	-	N
Amygdala	gtexv6	ZNRF2	ENSG00000180233	-	MG
Amygdala	gtexv6	ZNRF2P1	ENSG00000237004	-	OLG
Amygdala	gtexv6	DPY19L2P1	ENSG00000189212	-	N
Amygdala	gtexv6	ELMO1	ENSG00000155849	-	N
Amygdala	gtexv6	INHBA	ENSG00000122641	-	MG
Amygdala	gtexv6	MYL7	ENSG00000106631	-	MA
Amygdala	gtexv6	SNHG15	ENSG00000232956	-	MG
Amygdala	gtexv6	RP11-561N12.6	ENSG00000235349	-	N
Amygdala	gtexv6	INTS4L1	ENSG00000164669	-	N
Amygdala	gtexv6	INTS4L2	ENSG00000232270	-	N
Amygdala	gtexv6	FZD9	ENSG00000188763	-	MA
Amygdala	gtexv6	BAZ1B	ENSG00000009954	-	OLG
Amygdala	gtexv6	SRRM3	ENSG00000177679	-	N
Amygdala	gtexv6	UPK3B	ENSG00000243566	-	MA
Amygdala	gtexv6	SEMA3A	ENSG00000075213	-	N
Amygdala	gtexv6	SEMA3D	ENSG00000153993	-	N
Amygdala	gtexv6	GRM3	ENSG00000198822	-	OLG
Amygdala	gtexv6	DLX6	ENSG00000006377	-	N
Amygdala	gtexv6	ASNS	ENSG00000070669	-	N
Amygdala	gtexv6	ENSG00000272782	ENSG00000272782	-	MG
Amygdala	gtexv6	ZNF394	ENSG00000160908	-	MG
Amygdala	gtexv6	LHFPL3	ENSG00000187416	-	OLG
Amygdala	gtexv6	ENSG00000272918	ENSG00000272918	-	OLG
Amygdala	gtexv6	ENSG00000273320	ENSG00000273320	-	N
Amygdala	gtexv6	LAMB1	ENSG00000091136	-	N
Amygdala	gtexv6	ENSG00000273055	ENSG00000273055	-	N
Amygdala	gtexv6	CTTNBP2	ENSG00000077063	-	OLG
Amygdala	gtexv6	RP11-2E11.9	ENSG00000270953	-	N
Amygdala	gtexv6	AC058791.1	ENSG00000226380	-	N
Amygdala	gtexv6	TRPV6	ENSG00000165125	-	N
Amygdala	gtexv6	FAM131B	ENSG00000159784	-	N
Amygdala	gtexv6	AC093673.5	ENSG00000232533	-	MG
Amygdala	gtexv6	ZYX	ENSG00000159840	-	MG
Amygdala	gtexv6	EZH2	ENSG00000106462	-	MG
Amygdala	gtexv6	ATG9B	ENSG00000181652	-	MG
Amygdala	gtexv6	LINC00689	ENSG00000231419	-	OLG
Amygdala	gtexv6	MYOM2	ENSG00000036448	-	N
Amygdala	gtexv6	ENSG00000272267	ENSG00000272267	-	MG
Amygdala	gtexv6	LINC00599	ENSG00000253230	-	N
Amygdala	gtexv6	RP11-419I17.1	ENSG00000270154	-	N
Amygdala	gtexv6	DLC1	ENSG00000164741	-	MG
Amygdala	gtexv6	HR	ENSG00000168453	-	OLG
Amygdala	gtexv6	STMN4	ENSG00000015592	-	N
Amygdala	gtexv6	RP11-16P20.3	ENSG00000253875	-	N
Amygdala	gtexv6	LSM12P1	ENSG00000232024	-	N
Amygdala	gtexv6	DDHD2	ENSG00000085788	-	OLG
Amygdala	gtexv6	LETM2	ENSG00000165046	-	MG
Amygdala	gtexv6	RP11-350N15.3	ENSG00000254981	-	MG
Amygdala	gtexv6	CTD-2544N14.3	ENSG00000253645	-	N
Amygdala	gtexv6	SLC20A2	ENSG00000168575	-	OLG
Amygdala	gtexv6	PENK	ENSG00000181195	-	N
Amygdala	gtexv6	CTD-2339F6.1	ENSG00000254139	-	OLG
Amygdala	gtexv6	RP11-32K4.2	ENSG00000254377	-	N
Amygdala	gtexv6	SULF1	ENSG00000137573	-	MG
Amygdala	gtexv6	RPS20P21	ENSG00000244295	-	MG
Amygdala	gtexv6	TPD52	ENSG00000076554	-	N
Amygdala	gtexv6	SLC10A5	ENSG00000253598	-	N
Amygdala	gtexv6	KLF10	ENSG00000155090	-	MG
Amygdala	gtexv6	ENSG00000271830	ENSG00000271830	-	N
Amygdala	gtexv6	RSPO2	ENSG00000147655	-	N
Amygdala	gtexv6	SQLE	ENSG00000104549	-	OLG
Amygdala	gtexv6	KCNK9	ENSG00000169427	-	N
Amygdala	gtexv6	PTK2	ENSG00000169398	-	OLG
Amygdala	gtexv6	ARC	ENSG00000198576	-	MG
Amygdala	gtexv6	LY6H	ENSG00000176956	-	N
Amygdala	gtexv6	TSSK5P1	ENSG00000227473	-	N
Amygdala	gtexv6	MFSD3	ENSG00000167700	-	N
Amygdala	gtexv6	TUSC1	ENSG00000198680	-	N
Amygdala	gtexv6	AQP3	ENSG00000165272	-	N
Amygdala	gtexv6	DCAF12	ENSG00000198876	-	MG
Amygdala	gtexv6	DNAJB5	ENSG00000137094	-	MG
Amygdala	gtexv6	TPM2	ENSG00000198467	-	MA
Amygdala	gtexv6	IGFBPL1	ENSG00000137142	-	N
Amygdala	gtexv6	RP11-104G3.2	ENSG00000229273	-	OLG
Amygdala	gtexv6	RP11-399F4.4	ENSG00000233244	-	MG
Amygdala	gtexv6	FAM27A	ENSG00000182368	-	MG
Amygdala	gtexv6	RP11-262H14.5	ENSG00000229422	-	N
Amygdala	gtexv6	RP11-262H14.7	ENSG00000227582	-	N
Amygdala	gtexv6	FAM27E3	ENSG00000232833	-	MG
Amygdala	gtexv6	RP11-154P18.2	ENSG00000233765	-	MG
Amygdala	gtexv6	RP11-82L18.2	ENSG00000224945	-	MG
Amygdala	gtexv6	ANKRD19P	ENSG00000187984	-	N
Amygdala	gtexv6	RP11-435O5.4	ENSG00000271659	-	OLG
Amygdala	gtexv6	RP11-535M15.2	ENSG00000233820	-	N
Amygdala	gtexv6	RP11-498P14.5	ENSG00000203279	-	MG
Amygdala	gtexv6	NR4A3	ENSG00000119508	-	MG
Amygdala	gtexv6	MSANTD3	ENSG00000066697	-	MG
Amygdala	gtexv6	SH2D3C	ENSG00000095370	-	N
Amygdala	gtexv6	SLC25A25	ENSG00000148339	-	MG
Amygdala	gtexv6	RP11-395P17.11	ENSG00000269988	-	MG
Amygdala	gtexv6	TRUB2	ENSG00000167112	-	N
Amygdala	gtexv6	PRRX2	ENSG00000167157	-	MG
Amygdala	gtexv6	SLC2A6	ENSG00000160326	-	N
Amygdala	gtexv6	CAMSAP1	ENSG00000130559	-	N
Amygdala	gtexv6	RP11-432J22.2	ENSG00000238058	-	N
Amygdala	gtexv6	DNLZ	ENSG00000213221	-	N
Amygdala	gtexv6	FAM69B	ENSG00000165716	-	N
Amygdala	gtexv6	RP11-229P13.20	ENSG00000235117	-	N
Amygdala	gtexv6	RP11-229P13.22	ENSG00000229257	-	MA
Amygdala	gtexv6	GRIN1	ENSG00000176884	-	N
Amygdala	gtexv6	ZMYND19	ENSG00000165724	-	N
Amygdala	gtexv6	PTPLA	ENSG00000165996	-	OLG
Amygdala	gtexv6	YWHAZP3	ENSG00000229932	-	N
Amygdala	gtexv6	RP11-258F22.1	ENSG00000226578	-	OLG
Amygdala	gtexv6	RP11-162G10.5	ENSG00000236514	-	OLG
Amygdala	gtexv6	ENSG00000272983	ENSG00000272983	-	N
Amygdala	gtexv6	ZNF33B	ENSG00000196693	-	N
Amygdala	gtexv6	RP11-517P14.2	ENSG00000230555	-	N
Amygdala	gtexv6	DKK1	ENSG00000107984	-	MG
Amygdala	gtexv6	PCDH15	ENSG00000150275	-	OLG
Amygdala	gtexv6	RP11-436D10.3	ENSG00000238280	-	OLG
Amygdala	gtexv6	EGR2	ENSG00000122877	-	MG
Amygdala	gtexv6	RP11-262I2.2	ENSG00000224222	-	N
Amygdala	gtexv6	NODAL	ENSG00000156574	-	N
Amygdala	gtexv6	NUDT13	ENSG00000166321	-	MG
Amygdala	gtexv6	RP11-345K20.2	ENSG00000229659	-	N
Amygdala	gtexv6	ENSG00000272692	ENSG00000272692	-	OLG
Amygdala	gtexv6	RP11-443A13.5	ENSG00000236467	-	N
Amygdala	gtexv6	RP11-56M3.1	ENSG00000234043	-	MG
Amygdala	gtexv6	CYP2C8	ENSG00000138115	-	N
Amygdala	gtexv6	SLIT1	ENSG00000187122	-	N
Amygdala	gtexv6	CNNM1	ENSG00000119946	-	N
Amygdala	gtexv6	RP11-85A1.3	ENSG00000260475	-	MG
Amygdala	gtexv6	ENSG00000273030	ENSG00000273030	-	OLG
Amygdala	gtexv6	PPRC1	ENSG00000148840	-	MG
Amygdala	gtexv6	TMEM180	ENSG00000138111	-	N
Amygdala	gtexv6	AFAP1L2	ENSG00000169129	-	OLG
Amygdala	gtexv6	RP11-498B4.5	ENSG00000232767	-	N
Amygdala	gtexv6	HSPA12A	ENSG00000165868	-	N
Amygdala	gtexv6	BAG3	ENSG00000151929	-	MG
Amygdala	gtexv6	PTPRE	ENSG00000132334	-	MG
Amygdala	gtexv6	RP13-439H18.4	ENSG00000256925	-	N
Amygdala	gtexv6	ADAM8	ENSG00000151651	-	MG
Amygdala	gtexv6	CYP2E1	ENSG00000130649	-	N
Amygdala	gtexv6	TH	ENSG00000180176	-	N
Amygdala	gtexv6	STIM1	ENSG00000167323	-	N
Amygdala	gtexv6	SNORA3	ENSG00000200983	-	MG
Amygdala	gtexv6	PDE3B	ENSG00000152270	-	MG
Amygdala	gtexv6	NCR3LG1	ENSG00000188211	-	N
Amygdala	gtexv6	RP1-239B22.5	ENSG00000260196	-	N
Amygdala	gtexv6	KCNJ11	ENSG00000187486	-	N
Amygdala	gtexv6	LUZP2	ENSG00000187398	-	OLG
Amygdala	gtexv6	RP4-683L5.1	ENSG00000255542	-	MG
Amygdala	gtexv6	TRIM44	ENSG00000166326	-	OLG
Amygdala	gtexv6	TSPAN18	ENSG00000157570	-	N
Amygdala	gtexv6	PEX16	ENSG00000121680	-	N
Amygdala	gtexv6	ACP2	ENSG00000134575	-	N
Amygdala	gtexv6	AP001258.4	ENSG00000245571	-	MG
Amygdala	gtexv6	FAM111A	ENSG00000166801	-	MG
Amygdala	gtexv6	RP11-794G24.1	ENSG00000256443	-	N
Amygdala	gtexv6	FADS3	ENSG00000221968	-	MG
Amygdala	gtexv6	AP003733.1	ENSG00000269089	-	MG
Amygdala	gtexv6	RCOR2	ENSG00000167771	-	N
Amygdala	gtexv6	RP11-869B15.1	ENSG00000269290	-	N
Amygdala	gtexv6	EHD1	ENSG00000110047	-	MG
Amygdala	gtexv6	ARL2	ENSG00000213465	-	N
Amygdala	gtexv6	TIGD3	ENSG00000173825	-	MG
Amygdala	gtexv6	SLC25A45	ENSG00000162241	-	N
Amygdala	gtexv6	KCNK7	ENSG00000173338	-	MG
Amygdala	gtexv6	RNASEH2C	ENSG00000172922	-	N
Amygdala	gtexv6	CTSW	ENSG00000172543	-	MG
Amygdala	gtexv6	TMEM151A	ENSG00000179292	-	OLG
Amygdala	gtexv6	B3GNT1	ENSG00000174684	-	N
Amygdala	gtexv6	CTD-3074O7.5	ENSG00000255517	-	OLG
Amygdala	gtexv6	ARRB1	ENSG00000137486	-	N
Amygdala	gtexv6	CTD-2530H12.4	ENSG00000255326	-	MG
[truncated: 63,536 more rows]
