# Supplementary material for: Modeling multifunctionality of genes with secondary gene co-expression networks in human brain provides novel disease insights
Source: Bioinformatics. 2021 Mar 18;37(18):2905–11. doi: 10.1093/bioinformatics/btab175 (PMC8479669; doi:10.1093/bioinformatics/btab175)
Supplement: btab175_Supplementary_Data [file btab175_supplementary_data.zip › SupplementaryTable1.xlsx]

## Sheet: Sheet1
Disease	Gene
PARKINSON DISEASE, LATE-ONSET; PD	NR4A2
PARKINSON DISEASE, LATE-ONSET; PD	ATXN8OS
PARKINSON DISEASE 1, AUTOSOMAL DOMINANT	SNCA
PARKINSONISM-DYSTONIA, INFANTILE, 1; PKDYS1	SLC6A3
PARKINSON DISEASE 20, EARLY-ONSET; PARK20	SYNJ1
PARKINSONISM-DYSTONIA, INFANTILE, 2; PKDYS2	SLC18A2
Young-onset Parkinson disease	UCHL1
Supplementary table 1. Genes related to Parkinson Diseases in substantia nigra module from primary co-expression network (OMIM and Orphanet).
